# Supplementary material for: A Commander-independent function of COMMD3 in endosomal trafficking
Source: eLife. 2025 Aug 21;14:RP105264. doi: 10.7554/eLife.105264 (PMC12370252; doi:10.7554/eLife.105264)
Supplement: Figure 5—source data 2. [file elife-105264-fig5-data2.zip]

Archive with 4 entries (4 files):
- Figure 5a anti-Ccdc93.tif
- Figure 5a anti-Commd3.tif
- Figure 5a anti-Tubulin.tif
- Figure 5a anti-Vps35l.tif
