# Supplementary material for: A Commander-independent function of COMMD3 in endosomal trafficking
Source: eLife. 2025 Aug 21;14:RP105264. doi: 10.7554/eLife.105264 (PMC12370252; doi:10.7554/eLife.105264)
Supplement: Figure 7—source data 2. [file elife-105264-fig7-data2.zip]

Archive with 2 entries (2 files):
- Figure 7-Source data 1.pdf
- __MACOSX/._Figure 7-Source data 1.pdf
