# Supplementary material for: A Commander-independent function of COMMD3 in endosomal trafficking
Source: eLife. 2025 Aug 21;14:RP105264. doi: 10.7554/eLife.105264 (PMC12370252; doi:10.7554/eLife.105264)
Supplement: Figure 7—source data 3. [file elife-105264-fig7-data3.zip]

Archive with 6 entries (6 files):
- Fig7c anti-HA.tif
- Fig7c anti-FLAG tubulin.tif
- Figure 7d anti-Arf1.tif
- Figure 7d anti-FLAG.tif
- Figure 7d anti-TfR.tif
- Figure 7d anti-Tubulin.tif
