# Supplementary material for: A Commander-independent function of COMMD3 in endosomal trafficking
Source: eLife. 2025 Aug 21;14:RP105264. doi: 10.7554/eLife.105264 (PMC12370252; doi:10.7554/eLife.105264)
Supplement: Source data 1. [file elife-105264-data1.cif]

# By using this file you agree to the legally binding terms of use found at alphafoldserver.com/output-terms
data_52787fee7a953508
#
_entry.id 52787fee7a953508
#
loop_
_atom_type.symbol
C 
N 
O 
P 
S 
#
loop_
_audit_author.name
_audit_author.pdbx_ordinal
"Google DeepMind" 1 
"Isomorphic Labs" 2 
#
_audit_conform.dict_location https://raw.githubusercontent.com/ihmwg/ModelCIF/master/dist/mmcif_ma.dic
_audit_conform.dict_name     mmcif_ma.dic
_audit_conform.dict_version  1.4.5
#
loop_
_chem_comp.formula
_chem_comp.formula_weight
_chem_comp.id
_chem_comp.mon_nstd_flag
_chem_comp.name
_chem_comp.pdbx_smiles
_chem_comp.pdbx_synonyms
_chem_comp.type
"C3 H7 N O2"        89.093  ALA y ALANINE                     C[C@H](N)C(O)=O                                                                         ? "L-PEPTIDE LINKING" 
"C6 H15 N4 O2"      175.209 ARG y ARGININE                    N[C@@H](CCCNC(N)=[NH2+])C(O)=O                                                          ? "L-PEPTIDE LINKING" 
"C4 H8 N2 O3"       132.118 ASN y ASPARAGINE                  N[C@@H](CC(N)=O)C(O)=O                                                                  ? "L-PEPTIDE LINKING" 
"C4 H7 N O4"        133.103 ASP y "ASPARTIC ACID"             N[C@@H](CC(O)=O)C(O)=O                                                                  ? "L-PEPTIDE LINKING" 
"C3 H7 N O2 S"      121.158 CYS y CYSTEINE                    N[C@@H](CS)C(O)=O                                                                       ? "L-PEPTIDE LINKING" 
"C5 H10 N2 O3"      146.144 GLN y GLUTAMINE                   N[C@@H](CCC(N)=O)C(O)=O                                                                 ? "L-PEPTIDE LINKING" 
"C5 H9 N O4"        147.129 GLU y "GLUTAMIC ACID"             N[C@@H](CCC(O)=O)C(O)=O                                                                 ? "L-PEPTIDE LINKING" 
"C2 H5 N O2"        75.067  GLY y GLYCINE                     NCC(O)=O                                                                                ? "PEPTIDE LINKING"   
"C10 H16 N5 O14 P3" 523.180 GTP . "GUANOSINE-5'-TRIPHOSPHATE" NC1=Nc2n(cnc2C(=O)N1)[C@@H]3O[C@H](CO[P](O)(=O)O[P](O)(=O)O[P](O)(O)=O)[C@@H](O)[C@H]3O ? NON-POLYMER         
"C6 H10 N3 O2"      156.162 HIS y HISTIDINE                   N[C@@H](Cc1c[nH]c[nH+]1)C(O)=O                                                          ? "L-PEPTIDE LINKING" 
"C6 H13 N O2"       131.173 ILE y ISOLEUCINE                  CC[C@H](C)[C@H](N)C(O)=O                                                                ? "L-PEPTIDE LINKING" 
"C6 H13 N O2"       131.173 LEU y LEUCINE                     CC(C)C[C@H](N)C(O)=O                                                                    ? "L-PEPTIDE LINKING" 
"C6 H15 N2 O2"      147.195 LYS y LYSINE                      N[C@@H](CCCC[NH3+])C(O)=O                                                               ? "L-PEPTIDE LINKING" 
"C5 H11 N O2 S"     149.211 MET y METHIONINE                  CSCC[C@H](N)C(O)=O                                                                      ? "L-PEPTIDE LINKING" 
"C9 H11 N O2"       165.189 PHE y PHENYLALANINE               N[C@@H](Cc1ccccc1)C(O)=O                                                                ? "L-PEPTIDE LINKING" 
"C5 H9 N O2"        115.130 PRO y PROLINE                     OC(=O)[C@@H]1CCCN1                                                                      ? "L-PEPTIDE LINKING" 
"C3 H7 N O3"        105.093 SER y SERINE                      N[C@@H](CO)C(O)=O                                                                       ? "L-PEPTIDE LINKING" 
"C4 H9 N O3"        119.119 THR y THREONINE                   C[C@@H](O)[C@H](N)C(O)=O                                                                ? "L-PEPTIDE LINKING" 
"C11 H12 N2 O2"     204.225 TRP y TRYPTOPHAN                  N[C@@H](Cc1c[nH]c2ccccc12)C(O)=O                                                        ? "L-PEPTIDE LINKING" 
"C9 H11 N O3"       181.189 TYR y TYROSINE                    N[C@@H](Cc1ccc(O)cc1)C(O)=O                                                             ? "L-PEPTIDE LINKING" 
"C5 H11 N O2"       117.146 VAL y VALINE                      CC(C)[C@H](N)C(O)=O                                                                     ? "L-PEPTIDE LINKING" 
#
_citation.book_publisher          ?
_citation.country                 UK
_citation.id                      primary
_citation.journal_full            Nature
_citation.journal_id_ASTM         NATUAS
_citation.journal_id_CSD          0006
_citation.journal_id_ISSN         0028-0836
_citation.journal_volume          ?
_citation.page_first              ?
_citation.page_last               ?
_citation.pdbx_database_id_DOI    ?
_citation.pdbx_database_id_PubMed ?
_citation.title                   "Accurate structure prediction of biomolecular interactions with AlphaFold 3"
_citation.year                    2024
#
loop_
_citation_author.citation_id
_citation_author.name
_citation_author.ordinal
primary "Google DeepMind" 1 
primary "Isomorphic Labs" 2 
#
loop_
_entity.id
_entity.pdbx_description
_entity.type
1 . polymer     
2 . polymer     
3 . non-polymer 
#
loop_
_entity_poly.entity_id
_entity_poly.pdbx_strand_id
_entity_poly.type
1 A polypeptide(L) 
2 B polypeptide(L) 
#
loop_
_entity_poly_seq.entity_id
_entity_poly_seq.hetero
_entity_poly_seq.mon_id
_entity_poly_seq.num
1 n MET 1   
1 n GLU 2   
1 n LEU 3   
1 n SER 4   
1 n GLU 5   
1 n SER 6   
1 n VAL 7   
1 n GLN 8   
1 n LYS 9   
1 n GLY 10  
1 n PHE 11  
1 n GLN 12  
1 n MET 13  
1 n LEU 14  
1 n ALA 15  
1 n ASP 16  
1 n PRO 17  
1 n ARG 18  
1 n SER 19  
1 n PHE 20  
1 n ASP 21  
1 n SER 22  
1 n ASN 23  
1 n ALA 24  
1 n PHE 25  
1 n THR 26  
1 n LEU 27  
1 n LEU 28  
1 n LEU 29  
1 n ARG 30  
1 n ALA 31  
1 n ALA 32  
1 n PHE 33  
1 n GLN 34  
1 n SER 35  
1 n LEU 36  
1 n LEU 37  
1 n ASP 38  
1 n ALA 39  
1 n GLN 40  
1 n ALA 41  
1 n ASP 42  
1 n GLU 43  
1 n ALA 44  
1 n VAL 45  
1 n LEU 46  
1 n ASP 47  
1 n HIS 48  
1 n PRO 49  
1 n ASP 50  
1 n LEU 51  
1 n LYS 52  
1 n HIS 53  
1 n ILE 54  
1 n ASP 55  
1 n PRO 56  
1 n VAL 57  
1 n VAL 58  
1 n LEU 59  
1 n LYS 60  
1 n HIS 61  
1 n CYS 62  
1 n HIS 63  
1 n ALA 64  
1 n ALA 65  
1 n ALA 66  
1 n ALA 67  
1 n THR 68  
1 n TYR 69  
1 n ILE 70  
1 n LEU 71  
1 n GLU 72  
1 n ALA 73  
1 n GLY 74  
1 n LYS 75  
1 n HIS 76  
1 n ARG 77  
1 n ALA 78  
1 n ASP 79  
1 n LYS 80  
1 n SER 81  
1 n THR 82  
1 n LEU 83  
1 n SER 84  
1 n THR 85  
1 n TYR 86  
1 n LEU 87  
1 n GLU 88  
1 n ASP 89  
1 n CYS 90  
1 n LYS 91  
1 n PHE 92  
1 n ASP 93  
1 n ARG 94  
1 n GLU 95  
1 n ARG 96  
1 n ILE 97  
1 n GLU 98  
1 n LEU 99  
1 n PHE 100 
1 n CYS 101 
1 n THR 102 
1 n GLU 103 
1 n TYR 104 
1 n GLN 105 
1 n ASN 106 
1 n ASN 107 
1 n LYS 108 
1 n ASN 109 
1 n SER 110 
1 n LEU 111 
1 n GLU 112 
1 n ILE 113 
2 n MET 1   
2 n GLY 2   
2 n ASN 3   
2 n ILE 4   
2 n PHE 5   
2 n ALA 6   
2 n ASN 7   
2 n LEU 8   
2 n PHE 9   
2 n LYS 10  
2 n GLY 11  
2 n LEU 12  
2 n PHE 13  
2 n GLY 14  
2 n LYS 15  
2 n LYS 16  
2 n GLU 17  
2 n MET 18  
2 n ARG 19  
2 n ILE 20  
2 n LEU 21  
2 n MET 22  
2 n VAL 23  
2 n GLY 24  
2 n LEU 25  
2 n ASP 26  
2 n ALA 27  
2 n ALA 28  
2 n GLY 29  
2 n LYS 30  
2 n THR 31  
2 n THR 32  
2 n ILE 33  
2 n LEU 34  
2 n TYR 35  
2 n LYS 36  
2 n LEU 37  
2 n LYS 38  
2 n LEU 39  
2 n GLY 40  
2 n GLU 41  
2 n ILE 42  
2 n VAL 43  
2 n THR 44  
2 n THR 45  
2 n ILE 46  
2 n PRO 47  
2 n THR 48  
2 n ILE 49  
2 n GLY 50  
2 n PHE 51  
2 n ASN 52  
2 n VAL 53  
2 n GLU 54  
2 n THR 55  
2 n VAL 56  
2 n GLU 57  
2 n TYR 58  
2 n LYS 59  
2 n ASN 60  
2 n ILE 61  
2 n SER 62  
2 n PHE 63  
2 n THR 64  
2 n VAL 65  
2 n TRP 66  
2 n ASP 67  
2 n VAL 68  
2 n GLY 69  
2 n GLY 70  
2 n GLN 71  
2 n ASP 72  
2 n LYS 73  
2 n ILE 74  
2 n ARG 75  
2 n PRO 76  
2 n LEU 77  
2 n TRP 78  
2 n ARG 79  
2 n HIS 80  
2 n TYR 81  
2 n PHE 82  
2 n GLN 83  
2 n ASN 84  
2 n THR 85  
2 n GLN 86  
2 n GLY 87  
2 n LEU 88  
2 n ILE 89  
2 n PHE 90  
2 n VAL 91  
2 n VAL 92  
2 n ASP 93  
2 n SER 94  
2 n ASN 95  
2 n ASP 96  
2 n ARG 97  
2 n GLU 98  
2 n ARG 99  
2 n VAL 100 
2 n ASN 101 
2 n GLU 102 
2 n ALA 103 
2 n ARG 104 
2 n GLU 105 
2 n GLU 106 
2 n LEU 107 
2 n MET 108 
2 n ARG 109 
2 n MET 110 
2 n LEU 111 
2 n ALA 112 
2 n GLU 113 
2 n ASP 114 
2 n GLU 115 
2 n LEU 116 
2 n ARG 117 
2 n ASP 118 
2 n ALA 119 
2 n VAL 120 
2 n LEU 121 
2 n LEU 122 
2 n VAL 123 
2 n PHE 124 
2 n ALA 125 
2 n ASN 126 
2 n LYS 127 
2 n GLN 128 
2 n ASP 129 
2 n LEU 130 
2 n PRO 131 
2 n ASN 132 
2 n ALA 133 
2 n MET 134 
2 n ASN 135 
2 n ALA 136 
2 n ALA 137 
2 n GLU 138 
2 n ILE 139 
2 n THR 140 
2 n ASP 141 
2 n LYS 142 
2 n LEU 143 
2 n GLY 144 
2 n LEU 145 
2 n HIS 146 
2 n SER 147 
2 n LEU 148 
2 n ARG 149 
2 n HIS 150 
2 n ARG 151 
2 n ASN 152 
2 n TRP 153 
2 n TYR 154 
2 n ILE 155 
2 n GLN 156 
2 n ALA 157 
2 n THR 158 
2 n CYS 159 
2 n ALA 160 
2 n THR 161 
2 n SER 162 
2 n GLY 163 
2 n ASP 164 
2 n GLY 165 
2 n LEU 166 
2 n TYR 167 
2 n GLU 168 
2 n GLY 169 
2 n LEU 170 
2 n ASP 171 
2 n TRP 172 
2 n LEU 173 
2 n SER 174 
2 n ASN 175 
2 n GLN 176 
2 n LEU 177 
2 n ARG 178 
2 n ASN 179 
2 n GLN 180 
2 n LYS 181 
#
_ma_data.content_type "model coordinates"
_ma_data.id           1
_ma_data.name         Model
#
_ma_model_list.data_id          1
_ma_model_list.model_group_id   1
_ma_model_list.model_group_name "AlphaFold-beta-20231127 (7a14c934-fe78-43c1-a552-7fb305b0ebd1 @ 2024-10-21 11:29:55)"
_ma_model_list.model_id         1
_ma_model_list.model_name       "Top ranked model"
_ma_model_list.model_type       "Ab initio model"
_ma_model_list.ordinal_id       1
#
loop_
_ma_protocol_step.method_type
_ma_protocol_step.ordinal_id
_ma_protocol_step.protocol_id
_ma_protocol_step.step_id
"coevolution MSA" 1 1 1 
"template search" 2 1 2 
modeling          3 1 3 
#
loop_
_ma_qa_metric.id
_ma_qa_metric.mode
_ma_qa_metric.name
_ma_qa_metric.software_group_id
_ma_qa_metric.type
1 global pLDDT 1 pLDDT 
2 local  pLDDT 1 pLDDT 
#
_ma_qa_metric_global.metric_id    1
_ma_qa_metric_global.metric_value 84.36
_ma_qa_metric_global.model_id     1
_ma_qa_metric_global.ordinal_id   1
#
_ma_software_group.group_id    1
_ma_software_group.ordinal_id  1
_ma_software_group.software_id 1
#
loop_
_ma_target_entity.data_id
_ma_target_entity.entity_id
_ma_target_entity.origin
1 1 . 
1 2 . 
1 3 . 
#
loop_
_ma_target_entity_instance.asym_id
_ma_target_entity_instance.details
_ma_target_entity_instance.entity_id
A . 1 
B . 2 
C . 3 
#
loop_
_pdbx_data_usage.details
_pdbx_data_usage.id
_pdbx_data_usage.type
_pdbx_data_usage.url
;NON-COMMERCIAL USE ONLY, BY USING THIS FILE YOU AGREE TO THE TERMS OF USE FOUND
AT alphafoldserver.com/output-terms.
;
1 license    ? 
;THE INFORMATION IS NOT INTENDED FOR, HAS NOT BEEN VALIDATED FOR, AND IS NOT
APPROVED FOR CLINICAL USE. IT SHOULD NOT BE USED FOR CLINICAL PURPOSE OR RELIED
ON FOR MEDICAL OR OTHER PROFESSIONAL ADVICE. IT IS THEORETICAL MODELLING ONLY
AND CAUTION SHOULD BE EXERCISED IN ITS USE. IT IS PROVIDED "AS-IS" WITHOUT ANY
WARRANTY OF ANY KIND, WHETHER EXPRESSED OR IMPLIED. NO WARRANTY IS GIVEN THAT
USE OF THE INFORMATION SHALL NOT INFRINGE THE RIGHTS OF ANY THIRD PARTY.
;
2 disclaimer ? 
#
_pdbx_nonpoly_scheme.asym_id       C
_pdbx_nonpoly_scheme.auth_seq_num  1
_pdbx_nonpoly_scheme.entity_id     3
_pdbx_nonpoly_scheme.mon_id        GTP
_pdbx_nonpoly_scheme.pdb_ins_code  .
_pdbx_nonpoly_scheme.pdb_seq_num   1
_pdbx_nonpoly_scheme.pdb_strand_id C
#
loop_
_pdbx_poly_seq_scheme.asym_id
_pdbx_poly_seq_scheme.auth_seq_num
_pdbx_poly_seq_scheme.entity_id
_pdbx_poly_seq_scheme.hetero
_pdbx_poly_seq_scheme.mon_id
_pdbx_poly_seq_scheme.pdb_ins_code
_pdbx_poly_seq_scheme.pdb_seq_num
_pdbx_poly_seq_scheme.pdb_strand_id
_pdbx_poly_seq_scheme.seq_id
A 1   1 n MET . 1   A 1   
A 2   1 n GLU . 2   A 2   
A 3   1 n LEU . 3   A 3   
A 4   1 n SER . 4   A 4   
A 5   1 n GLU . 5   A 5   
A 6   1 n SER . 6   A 6   
A 7   1 n VAL . 7   A 7   
A 8   1 n GLN . 8   A 8   
A 9   1 n LYS . 9   A 9   
A 10  1 n GLY . 10  A 10  
A 11  1 n PHE . 11  A 11  
A 12  1 n GLN . 12  A 12  
A 13  1 n MET . 13  A 13  
A 14  1 n LEU . 14  A 14  
A 15  1 n ALA . 15  A 15  
A 16  1 n ASP . 16  A 16  
A 17  1 n PRO . 17  A 17  
A 18  1 n ARG . 18  A 18  
A 19  1 n SER . 19  A 19  
A 20  1 n PHE . 20  A 20  
A 21  1 n ASP . 21  A 21  
A 22  1 n SER . 22  A 22  
A 23  1 n ASN . 23  A 23  
A 24  1 n ALA . 24  A 24  
A 25  1 n PHE . 25  A 25  
A 26  1 n THR . 26  A 26  
A 27  1 n LEU . 27  A 27  
A 28  1 n LEU . 28  A 28  
A 29  1 n LEU . 29  A 29  
A 30  1 n ARG . 30  A 30  
A 31  1 n ALA . 31  A 31  
A 32  1 n ALA . 32  A 32  
A 33  1 n PHE . 33  A 33  
A 34  1 n GLN . 34  A 34  
A 35  1 n SER . 35  A 35  
A 36  1 n LEU . 36  A 36  
A 37  1 n LEU . 37  A 37  
A 38  1 n ASP . 38  A 38  
A 39  1 n ALA . 39  A 39  
A 40  1 n GLN . 40  A 40  
A 41  1 n ALA . 41  A 41  
A 42  1 n ASP . 42  A 42  
A 43  1 n GLU . 43  A 43  
A 44  1 n ALA . 44  A 44  
A 45  1 n VAL . 45  A 45  
A 46  1 n LEU . 46  A 46  
A 47  1 n ASP . 47  A 47  
A 48  1 n HIS . 48  A 48  
A 49  1 n PRO . 49  A 49  
A 50  1 n ASP . 50  A 50  
A 51  1 n LEU . 51  A 51  
A 52  1 n LYS . 52  A 52  
A 53  1 n HIS . 53  A 53  
A 54  1 n ILE . 54  A 54  
A 55  1 n ASP . 55  A 55  
A 56  1 n PRO . 56  A 56  
A 57  1 n VAL . 57  A 57  
A 58  1 n VAL . 58  A 58  
A 59  1 n LEU . 59  A 59  
A 60  1 n LYS . 60  A 60  
A 61  1 n HIS . 61  A 61  
A 62  1 n CYS . 62  A 62  
A 63  1 n HIS . 63  A 63  
A 64  1 n ALA . 64  A 64  
A 65  1 n ALA . 65  A 65  
A 66  1 n ALA . 66  A 66  
A 67  1 n ALA . 67  A 67  
A 68  1 n THR . 68  A 68  
A 69  1 n TYR . 69  A 69  
A 70  1 n ILE . 70  A 70  
A 71  1 n LEU . 71  A 71  
A 72  1 n GLU . 72  A 72  
A 73  1 n ALA . 73  A 73  
A 74  1 n GLY . 74  A 74  
A 75  1 n LYS . 75  A 75  
A 76  1 n HIS . 76  A 76  
A 77  1 n ARG . 77  A 77  
A 78  1 n ALA . 78  A 78  
A 79  1 n ASP . 79  A 79  
A 80  1 n LYS . 80  A 80  
A 81  1 n SER . 81  A 81  
A 82  1 n THR . 82  A 82  
A 83  1 n LEU . 83  A 83  
A 84  1 n SER . 84  A 84  
A 85  1 n THR . 85  A 85  
A 86  1 n TYR . 86  A 86  
A 87  1 n LEU . 87  A 87  
A 88  1 n GLU . 88  A 88  
A 89  1 n ASP . 89  A 89  
A 90  1 n CYS . 90  A 90  
A 91  1 n LYS . 91  A 91  
A 92  1 n PHE . 92  A 92  
A 93  1 n ASP . 93  A 93  
A 94  1 n ARG . 94  A 94  
A 95  1 n GLU . 95  A 95  
A 96  1 n ARG . 96  A 96  
A 97  1 n ILE . 97  A 97  
A 98  1 n GLU . 98  A 98  
A 99  1 n LEU . 99  A 99  
A 100 1 n PHE . 100 A 100 
A 101 1 n CYS . 101 A 101 
A 102 1 n THR . 102 A 102 
A 103 1 n GLU . 103 A 103 
A 104 1 n TYR . 104 A 104 
A 105 1 n GLN . 105 A 105 
A 106 1 n ASN . 106 A 106 
A 107 1 n ASN . 107 A 107 
A 108 1 n LYS . 108 A 108 
A 109 1 n ASN . 109 A 109 
A 110 1 n SER . 110 A 110 
A 111 1 n LEU . 111 A 111 
A 112 1 n GLU . 112 A 112 
A 113 1 n ILE . 113 A 113 
B 1   2 n MET . 1   B 1   
B 2   2 n GLY . 2   B 2   
B 3   2 n ASN . 3   B 3   
B 4   2 n ILE . 4   B 4   
B 5   2 n PHE . 5   B 5   
B 6   2 n ALA . 6   B 6   
B 7   2 n ASN . 7   B 7   
B 8   2 n LEU . 8   B 8   
B 9   2 n PHE . 9   B 9   
B 10  2 n LYS . 10  B 10  
B 11  2 n GLY . 11  B 11  
B 12  2 n LEU . 12  B 12  
B 13  2 n PHE . 13  B 13  
B 14  2 n GLY . 14  B 14  
B 15  2 n LYS . 15  B 15  
B 16  2 n LYS . 16  B 16  
B 17  2 n GLU . 17  B 17  
B 18  2 n MET . 18  B 18  
B 19  2 n ARG . 19  B 19  
B 20  2 n ILE . 20  B 20  
B 21  2 n LEU . 21  B 21  
B 22  2 n MET . 22  B 22  
B 23  2 n VAL . 23  B 23  
B 24  2 n GLY . 24  B 24  
B 25  2 n LEU . 25  B 25  
B 26  2 n ASP . 26  B 26  
B 27  2 n ALA . 27  B 27  
B 28  2 n ALA . 28  B 28  
B 29  2 n GLY . 29  B 29  
B 30  2 n LYS . 30  B 30  
B 31  2 n THR . 31  B 31  
B 32  2 n THR . 32  B 32  
B 33  2 n ILE . 33  B 33  
B 34  2 n LEU . 34  B 34  
B 35  2 n TYR . 35  B 35  
B 36  2 n LYS . 36  B 36  
B 37  2 n LEU . 37  B 37  
B 38  2 n LYS . 38  B 38  
B 39  2 n LEU . 39  B 39  
B 40  2 n GLY . 40  B 40  
B 41  2 n GLU . 41  B 41  
B 42  2 n ILE . 42  B 42  
B 43  2 n VAL . 43  B 43  
B 44  2 n THR . 44  B 44  
B 45  2 n THR . 45  B 45  
B 46  2 n ILE . 46  B 46  
B 47  2 n PRO . 47  B 47  
B 48  2 n THR . 48  B 48  
B 49  2 n ILE . 49  B 49  
B 50  2 n GLY . 50  B 50  
B 51  2 n PHE . 51  B 51  
B 52  2 n ASN . 52  B 52  
B 53  2 n VAL . 53  B 53  
B 54  2 n GLU . 54  B 54  
B 55  2 n THR . 55  B 55  
B 56  2 n VAL . 56  B 56  
B 57  2 n GLU . 57  B 57  
B 58  2 n TYR . 58  B 58  
B 59  2 n LYS . 59  B 59  
B 60  2 n ASN . 60  B 60  
B 61  2 n ILE . 61  B 61  
B 62  2 n SER . 62  B 62  
B 63  2 n PHE . 63  B 63  
B 64  2 n THR . 64  B 64  
B 65  2 n VAL . 65  B 65  
B 66  2 n TRP . 66  B 66  
B 67  2 n ASP . 67  B 67  
B 68  2 n VAL . 68  B 68  
B 69  2 n GLY . 69  B 69  
B 70  2 n GLY . 70  B 70  
B 71  2 n GLN . 71  B 71  
B 72  2 n ASP . 72  B 72  
B 73  2 n LYS . 73  B 73  
B 74  2 n ILE . 74  B 74  
B 75  2 n ARG . 75  B 75  
B 76  2 n PRO . 76  B 76  
B 77  2 n LEU . 77  B 77  
B 78  2 n TRP . 78  B 78  
B 79  2 n ARG . 79  B 79  
B 80  2 n HIS . 80  B 80  
B 81  2 n TYR . 81  B 81  
B 82  2 n PHE . 82  B 82  
B 83  2 n GLN . 83  B 83  
B 84  2 n ASN . 84  B 84  
B 85  2 n THR . 85  B 85  
B 86  2 n GLN . 86  B 86  
B 87  2 n GLY . 87  B 87  
B 88  2 n LEU . 88  B 88  
B 89  2 n ILE . 89  B 89  
B 90  2 n PHE . 90  B 90  
B 91  2 n VAL . 91  B 91  
B 92  2 n VAL . 92  B 92  
B 93  2 n ASP . 93  B 93  
B 94  2 n SER . 94  B 94  
B 95  2 n ASN . 95  B 95  
B 96  2 n ASP . 96  B 96  
B 97  2 n ARG . 97  B 97  
B 98  2 n GLU . 98  B 98  
B 99  2 n ARG . 99  B 99  
B 100 2 n VAL . 100 B 100 
B 101 2 n ASN . 101 B 101 
B 102 2 n GLU . 102 B 102 
B 103 2 n ALA . 103 B 103 
B 104 2 n ARG . 104 B 104 
B 105 2 n GLU . 105 B 105 
B 106 2 n GLU . 106 B 106 
B 107 2 n LEU . 107 B 107 
B 108 2 n MET . 108 B 108 
B 109 2 n ARG . 109 B 109 
B 110 2 n MET . 110 B 110 
B 111 2 n LEU . 111 B 111 
B 112 2 n ALA . 112 B 112 
B 113 2 n GLU . 113 B 113 
B 114 2 n ASP . 114 B 114 
B 115 2 n GLU . 115 B 115 
B 116 2 n LEU . 116 B 116 
B 117 2 n ARG . 117 B 117 
B 118 2 n ASP . 118 B 118 
B 119 2 n ALA . 119 B 119 
B 120 2 n VAL . 120 B 120 
B 121 2 n LEU . 121 B 121 
B 122 2 n LEU . 122 B 122 
B 123 2 n VAL . 123 B 123 
B 124 2 n PHE . 124 B 124 
B 125 2 n ALA . 125 B 125 
B 126 2 n ASN . 126 B 126 
B 127 2 n LYS . 127 B 127 
B 128 2 n GLN . 128 B 128 
B 129 2 n ASP . 129 B 129 
B 130 2 n LEU . 130 B 130 
B 131 2 n PRO . 131 B 131 
B 132 2 n ASN . 132 B 132 
B 133 2 n ALA . 133 B 133 
B 134 2 n MET . 134 B 134 
B 135 2 n ASN . 135 B 135 
B 136 2 n ALA . 136 B 136 
B 137 2 n ALA . 137 B 137 
B 138 2 n GLU . 138 B 138 
B 139 2 n ILE . 139 B 139 
B 140 2 n THR . 140 B 140 
B 141 2 n ASP . 141 B 141 
B 142 2 n LYS . 142 B 142 
B 143 2 n LEU . 143 B 143 
B 144 2 n GLY . 144 B 144 
B 145 2 n LEU . 145 B 145 
B 146 2 n HIS . 146 B 146 
B 147 2 n SER . 147 B 147 
B 148 2 n LEU . 148 B 148 
B 149 2 n ARG . 149 B 149 
B 150 2 n HIS . 150 B 150 
B 151 2 n ARG . 151 B 151 
B 152 2 n ASN . 152 B 152 
B 153 2 n TRP . 153 B 153 
B 154 2 n TYR . 154 B 154 
B 155 2 n ILE . 155 B 155 
B 156 2 n GLN . 156 B 156 
B 157 2 n ALA . 157 B 157 
B 158 2 n THR . 158 B 158 
B 159 2 n CYS . 159 B 159 
B 160 2 n ALA . 160 B 160 
B 161 2 n THR . 161 B 161 
B 162 2 n SER . 162 B 162 
B 163 2 n GLY . 163 B 163 
B 164 2 n ASP . 164 B 164 
B 165 2 n GLY . 165 B 165 
B 166 2 n LEU . 166 B 166 
B 167 2 n TYR . 167 B 167 
B 168 2 n GLU . 168 B 168 
B 169 2 n GLY . 169 B 169 
B 170 2 n LEU . 170 B 170 
B 171 2 n ASP . 171 B 171 
B 172 2 n TRP . 172 B 172 
B 173 2 n LEU . 173 B 173 
B 174 2 n SER . 174 B 174 
B 175 2 n ASN . 175 B 175 
B 176 2 n GLN . 176 B 176 
B 177 2 n LEU . 177 B 177 
B 178 2 n ARG . 178 B 178 
B 179 2 n ASN . 179 B 179 
B 180 2 n GLN . 180 B 180 
B 181 2 n LYS . 181 B 181 
#
_software.classification other
_software.date           ?
_software.description    "Structure prediction"
_software.name           AlphaFold
_software.pdbx_ordinal   1
_software.type           package
_software.version        "AlphaFold-beta-20231127 (7a14c934-fe78-43c1-a552-7fb305b0ebd1 @ 2024-10-21 11:29:55)"
#
loop_
_struct_asym.entity_id
_struct_asym.id
1 A 
2 B 
3 C 
#
loop_
_atom_site.group_PDB
_atom_site.id
_atom_site.type_symbol
_atom_site.label_atom_id
_atom_site.label_alt_id
_atom_site.label_comp_id
_atom_site.label_asym_id
_atom_site.label_entity_id
_atom_site.label_seq_id
_atom_site.pdbx_PDB_ins_code
_atom_site.Cartn_x
_atom_site.Cartn_y
_atom_site.Cartn_z
_atom_site.occupancy
_atom_site.B_iso_or_equiv
_atom_site.auth_seq_id
_atom_site.auth_asym_id
_atom_site.pdbx_PDB_model_num
ATOM   1    N N     . MET A 1 1   ? 4.582   -11.028 -14.629 1.00 61.49 1   A 1 
ATOM   2    C CA    . MET A 1 1   ? 3.901   -10.359 -13.504 1.00 68.61 1   A 1 
ATOM   3    C C     . MET A 1 1   ? 4.885   -9.372  -12.908 1.00 73.03 1   A 1 
ATOM   4    O O     . MET A 1 1   ? 5.912   -9.799  -12.397 1.00 70.83 1   A 1 
ATOM   5    C CB    . MET A 1 1   ? 3.450   -11.412 -12.495 1.00 65.00 1   A 1 
ATOM   6    C CG    . MET A 1 1   ? 2.515   -10.864 -11.414 1.00 61.61 1   A 1 
ATOM   7    S SD    . MET A 1 1   ? 2.042   -12.108 -10.188 1.00 56.26 1   A 1 
ATOM   8    C CE    . MET A 1 1   ? 1.086   -13.260 -11.180 1.00 51.82 1   A 1 
ATOM   9    N N     . GLU A 1 2   ? 4.635   -8.069  -13.033 1.00 72.32 2   A 1 
ATOM   10   C CA    . GLU A 1 2   ? 5.554   -7.010  -12.594 1.00 75.90 2   A 1 
ATOM   11   C C     . GLU A 1 2   ? 5.219   -6.583  -11.157 1.00 80.59 2   A 1 
ATOM   12   O O     . GLU A 1 2   ? 4.580   -5.568  -10.926 1.00 78.41 2   A 1 
ATOM   13   C CB    . GLU A 1 2   ? 5.527   -5.835  -13.576 1.00 69.58 2   A 1 
ATOM   14   C CG    . GLU A 1 2   ? 6.107   -6.188  -14.948 1.00 60.15 2   A 1 
ATOM   15   C CD    . GLU A 1 2   ? 6.194   -4.989  -15.904 1.00 54.64 2   A 1 
ATOM   16   O OE1   . GLU A 1 2   ? 6.833   -5.160  -16.967 1.00 47.09 2   A 1 
ATOM   17   O OE2   . GLU A 1 2   ? 5.615   -3.934  -15.594 1.00 48.03 2   A 1 
ATOM   18   N N     . LEU A 1 3   ? 5.619   -7.411  -10.193 1.00 82.89 3   A 1 
ATOM   19   C CA    . LEU A 1 3   ? 5.447   -7.103  -8.776  1.00 85.82 3   A 1 
ATOM   20   C C     . LEU A 1 3   ? 6.451   -6.026  -8.353  1.00 86.48 3   A 1 
ATOM   21   O O     . LEU A 1 3   ? 7.577   -5.982  -8.858  1.00 85.25 3   A 1 
ATOM   22   C CB    . LEU A 1 3   ? 5.622   -8.375  -7.934  1.00 85.94 3   A 1 
ATOM   23   C CG    . LEU A 1 3   ? 4.597   -9.476  -8.244  1.00 86.08 3   A 1 
ATOM   24   C CD1   . LEU A 1 3   ? 4.953   -10.739 -7.455  1.00 81.99 3   A 1 
ATOM   25   C CD2   . LEU A 1 3   ? 3.170   -9.070  -7.862  1.00 81.73 3   A 1 
ATOM   26   N N     . SER A 1 4   ? 6.068   -5.184  -7.390  1.00 87.70 4   A 1 
ATOM   27   C CA    . SER A 1 4   ? 6.977   -4.187  -6.830  1.00 88.53 4   A 1 
ATOM   28   C C     . SER A 1 4   ? 8.193   -4.840  -6.178  1.00 89.25 4   A 1 
ATOM   29   O O     . SER A 1 4   ? 8.139   -5.976  -5.695  1.00 89.15 4   A 1 
ATOM   30   C CB    . SER A 1 4   ? 6.250   -3.280  -5.823  1.00 86.89 4   A 1 
ATOM   31   O OG    . SER A 1 4   ? 5.947   -3.977  -4.637  1.00 83.31 4   A 1 
ATOM   32   N N     . GLU A 1 5   ? 9.299   -4.100  -6.090  1.00 88.05 5   A 1 
ATOM   33   C CA    . GLU A 1 5   ? 10.530  -4.583  -5.461  1.00 87.59 5   A 1 
ATOM   34   C C     . GLU A 1 5   ? 10.310  -4.989  -3.995  1.00 88.53 5   A 1 
ATOM   35   O O     . GLU A 1 5   ? 10.807  -6.021  -3.547  1.00 87.65 5   A 1 
ATOM   36   C CB    . GLU A 1 5   ? 11.599  -3.494  -5.584  1.00 85.30 5   A 1 
ATOM   37   C CG    . GLU A 1 5   ? 12.980  -3.997  -5.158  1.00 74.80 5   A 1 
ATOM   38   C CD    . GLU A 1 5   ? 14.081  -2.926  -5.281  1.00 69.41 5   A 1 
ATOM   39   O OE1   . GLU A 1 5   ? 15.240  -3.274  -4.937  1.00 62.51 5   A 1 
ATOM   40   O OE2   . GLU A 1 5   ? 13.771  -1.798  -5.690  1.00 62.53 5   A 1 
ATOM   41   N N     . SER A 1 6   ? 9.498   -4.246  -3.260  1.00 88.18 6   A 1 
ATOM   42   C CA    . SER A 1 6   ? 9.152   -4.578  -1.874  1.00 89.03 6   A 1 
ATOM   43   C C     . SER A 1 6   ? 8.410   -5.914  -1.753  1.00 90.75 6   A 1 
ATOM   44   O O     . SER A 1 6   ? 8.700   -6.689  -0.852  1.00 89.86 6   A 1 
ATOM   45   C CB    . SER A 1 6   ? 8.302   -3.467  -1.254  1.00 87.15 6   A 1 
ATOM   46   O OG    . SER A 1 6   ? 9.048   -2.270  -1.209  1.00 79.59 6   A 1 
ATOM   47   N N     . VAL A 1 7   ? 7.503   -6.211  -2.680  1.00 90.34 7   A 1 
ATOM   48   C CA    . VAL A 1 7   ? 6.820   -7.510  -2.721  1.00 91.06 7   A 1 
ATOM   49   C C     . VAL A 1 7   ? 7.824   -8.626  -3.017  1.00 91.76 7   A 1 
ATOM   50   O O     . VAL A 1 7   ? 7.866   -9.611  -2.285  1.00 91.89 7   A 1 
ATOM   51   C CB    . VAL A 1 7   ? 5.670   -7.532  -3.744  1.00 90.41 7   A 1 
ATOM   52   C CG1   . VAL A 1 7   ? 5.075   -8.927  -3.927  1.00 86.22 7   A 1 
ATOM   53   C CG2   . VAL A 1 7   ? 4.536   -6.609  -3.301  1.00 86.57 7   A 1 
ATOM   54   N N     . GLN A 1 8   ? 8.670   -8.454  -4.029  1.00 93.00 8   A 1 
ATOM   55   C CA    . GLN A 1 8   ? 9.677   -9.436  -4.391  1.00 92.57 8   A 1 
ATOM   56   C C     . GLN A 1 8   ? 10.635  -9.714  -3.223  1.00 93.21 8   A 1 
ATOM   57   O O     . GLN A 1 8   ? 10.909  -10.873 -2.907  1.00 92.98 8   A 1 
ATOM   58   C CB    . GLN A 1 8   ? 10.477  -8.959  -5.608  1.00 91.27 8   A 1 
ATOM   59   C CG    . GLN A 1 8   ? 9.621   -8.846  -6.876  1.00 85.82 8   A 1 
ATOM   60   C CD    . GLN A 1 8   ? 10.428  -8.318  -8.062  1.00 82.46 8   A 1 
ATOM   61   O OE1   . GLN A 1 8   ? 11.629  -8.486  -8.152  1.00 74.46 8   A 1 
ATOM   62   N NE2   . GLN A 1 8   ? 9.807   -7.665  -9.007  1.00 70.63 8   A 1 
ATOM   63   N N     . LYS A 1 9   ? 11.083  -8.665  -2.520  1.00 92.99 9   A 1 
ATOM   64   C CA    . LYS A 1 9   ? 11.961  -8.785  -1.356  1.00 92.87 9   A 1 
ATOM   65   C C     . LYS A 1 9   ? 11.287  -9.540  -0.207  1.00 93.88 9   A 1 
ATOM   66   O O     . LYS A 1 9   ? 11.897  -10.435 0.362   1.00 93.67 9   A 1 
ATOM   67   C CB    . LYS A 1 9   ? 12.408  -7.382  -0.942  1.00 91.78 9   A 1 
ATOM   68   C CG    . LYS A 1 9   ? 13.452  -7.426  0.176   1.00 79.96 9   A 1 
ATOM   69   C CD    . LYS A 1 9   ? 13.889  -6.005  0.510   1.00 73.58 9   A 1 
ATOM   70   C CE    . LYS A 1 9   ? 14.931  -6.014  1.628   1.00 62.69 9   A 1 
ATOM   71   N NZ    . LYS A 1 9   ? 15.345  -4.633  1.950   1.00 55.33 9   A 1 
ATOM   72   N N     . GLY A 1 10  ? 10.048  -9.219  0.105   1.00 94.18 10  A 1 
ATOM   73   C CA    . GLY A 1 10  ? 9.282   -9.957  1.124   1.00 94.39 10  A 1 
ATOM   74   C C     . GLY A 1 10  ? 9.116   -11.432 0.769   1.00 95.27 10  A 1 
ATOM   75   O O     . GLY A 1 10  ? 9.285   -12.305 1.608   1.00 95.10 10  A 1 
ATOM   76   N N     . PHE A 1 11  ? 8.883   -11.715 -0.499  1.00 93.60 11  A 1 
ATOM   77   C CA    . PHE A 1 11  ? 8.719   -13.085 -0.974  1.00 94.54 11  A 1 
ATOM   78   C C     . PHE A 1 11  ? 10.033  -13.879 -0.948  1.00 95.65 11  A 1 
ATOM   79   O O     . PHE A 1 11  ? 10.049  -15.040 -0.556  1.00 95.06 11  A 1 
ATOM   80   C CB    . PHE A 1 11  ? 8.091   -13.034 -2.374  1.00 93.07 11  A 1 
ATOM   81   C CG    . PHE A 1 11  ? 7.241   -14.235 -2.698  1.00 93.05 11  A 1 
ATOM   82   C CD1   . PHE A 1 11  ? 7.399   -14.904 -3.922  1.00 88.07 11  A 1 
ATOM   83   C CD2   . PHE A 1 11  ? 6.241   -14.662 -1.801  1.00 87.85 11  A 1 
ATOM   84   C CE1   . PHE A 1 11  ? 6.567   -15.980 -4.249  1.00 86.27 11  A 1 
ATOM   85   C CE2   . PHE A 1 11  ? 5.417   -15.749 -2.122  1.00 86.01 11  A 1 
ATOM   86   C CZ    . PHE A 1 11  ? 5.576   -16.407 -3.346  1.00 88.82 11  A 1 
ATOM   87   N N     . GLN A 1 12  ? 11.163  -13.239 -1.276  1.00 95.44 12  A 1 
ATOM   88   C CA    . GLN A 1 12  ? 12.494  -13.840 -1.148  1.00 95.45 12  A 1 
ATOM   89   C C     . GLN A 1 12  ? 12.877  -14.110 0.314   1.00 95.94 12  A 1 
ATOM   90   O O     . GLN A 1 12  ? 13.521  -15.120 0.598   1.00 95.24 12  A 1 
ATOM   91   C CB    . GLN A 1 12  ? 13.535  -12.917 -1.784  1.00 94.43 12  A 1 
ATOM   92   C CG    . GLN A 1 12  ? 13.462  -12.914 -3.320  1.00 89.14 12  A 1 
ATOM   93   C CD    . GLN A 1 12  ? 14.335  -11.825 -3.938  1.00 85.56 12  A 1 
ATOM   94   O OE1   . GLN A 1 12  ? 15.053  -11.083 -3.278  1.00 77.53 12  A 1 
ATOM   95   N NE2   . GLN A 1 12  ? 14.315  -11.696 -5.247  1.00 73.69 12  A 1 
ATOM   96   N N     . MET A 1 13  ? 12.486  -13.245 1.251   1.00 96.38 13  A 1 
ATOM   97   C CA    . MET A 1 13  ? 12.682  -13.491 2.682   1.00 96.21 13  A 1 
ATOM   98   C C     . MET A 1 13  ? 11.878  -14.708 3.156   1.00 96.92 13  A 1 
ATOM   99   O O     . MET A 1 13  ? 12.389  -15.508 3.938   1.00 96.50 13  A 1 
ATOM   100  C CB    . MET A 1 13  ? 12.289  -12.260 3.502   1.00 95.10 13  A 1 
ATOM   101  C CG    . MET A 1 13  ? 13.288  -11.110 3.328   1.00 89.75 13  A 1 
ATOM   102  S SD    . MET A 1 13  ? 12.780  -9.549  4.097   1.00 85.62 13  A 1 
ATOM   103  C CE    . MET A 1 13  ? 12.722  -10.050 5.826   1.00 71.81 13  A 1 
ATOM   104  N N     . LEU A 1 14  ? 10.675  -14.886 2.644   1.00 96.88 14  A 1 
ATOM   105  C CA    . LEU A 1 14  ? 9.841   -16.053 2.928   1.00 97.08 14  A 1 
ATOM   106  C C     . LEU A 1 14  ? 10.450  -17.358 2.380   1.00 97.32 14  A 1 
ATOM   107  O O     . LEU A 1 14  ? 10.278  -18.421 2.984   1.00 96.65 14  A 1 
ATOM   108  C CB    . LEU A 1 14  ? 8.438   -15.787 2.356   1.00 96.65 14  A 1 
ATOM   109  C CG    . LEU A 1 14  ? 7.422   -16.909 2.629   1.00 95.11 14  A 1 
ATOM   110  C CD1   . LEU A 1 14  ? 7.181   -17.111 4.121   1.00 92.40 14  A 1 
ATOM   111  C CD2   . LEU A 1 14  ? 6.084   -16.564 1.969   1.00 91.97 14  A 1 
ATOM   112  N N     . ALA A 1 15  ? 11.175  -17.277 1.275   1.00 97.36 15  A 1 
ATOM   113  C CA    . ALA A 1 15  ? 11.881  -18.417 0.699   1.00 97.18 15  A 1 
ATOM   114  C C     . ALA A 1 15  ? 13.099  -18.853 1.520   1.00 96.95 15  A 1 
ATOM   115  O O     . ALA A 1 15  ? 13.471  -20.028 1.482   1.00 95.82 15  A 1 
ATOM   116  C CB    . ALA A 1 15  ? 12.291  -18.056 -0.731  1.00 96.50 15  A 1 
ATOM   117  N N     . ASP A 1 16  ? 13.731  -17.927 2.270   1.00 96.81 16  A 1 
ATOM   118  C CA    . ASP A 1 16  ? 14.968  -18.200 3.012   1.00 96.43 16  A 1 
ATOM   119  C C     . ASP A 1 16  ? 14.684  -19.030 4.279   1.00 96.26 16  A 1 
ATOM   120  O O     . ASP A 1 16  ? 14.075  -18.532 5.229   1.00 95.52 16  A 1 
ATOM   121  C CB    . ASP A 1 16  ? 15.704  -16.887 3.328   1.00 95.51 16  A 1 
ATOM   122  C CG    . ASP A 1 16  ? 17.109  -17.096 3.921   1.00 93.63 16  A 1 
ATOM   123  O OD1   . ASP A 1 16  ? 17.484  -18.215 4.341   1.00 90.23 16  A 1 
ATOM   124  O OD2   . ASP A 1 16  ? 17.904  -16.125 3.945   1.00 88.71 16  A 1 
ATOM   125  N N     . PRO A 1 17  ? 15.185  -20.289 4.361   1.00 96.08 17  A 1 
ATOM   126  C CA    . PRO A 1 17  ? 14.967  -21.143 5.519   1.00 95.16 17  A 1 
ATOM   127  C C     . PRO A 1 17  ? 15.609  -20.614 6.807   1.00 95.05 17  A 1 
ATOM   128  O O     . PRO A 1 17  ? 15.271  -21.081 7.888   1.00 92.86 17  A 1 
ATOM   129  C CB    . PRO A 1 17  ? 15.539  -22.505 5.119   1.00 93.84 17  A 1 
ATOM   130  C CG    . PRO A 1 17  ? 16.619  -22.150 4.101   1.00 91.26 17  A 1 
ATOM   131  C CD    . PRO A 1 17  ? 16.005  -20.956 3.381   1.00 94.66 17  A 1 
ATOM   132  N N     . ARG A 1 18  ? 16.525  -19.633 6.731   1.00 94.86 18  A 1 
ATOM   133  C CA    . ARG A 1 18  ? 17.100  -18.969 7.907   1.00 93.98 18  A 1 
ATOM   134  C C     . ARG A 1 18  ? 16.146  -17.939 8.514   1.00 93.89 18  A 1 
ATOM   135  O O     . ARG A 1 18  ? 16.279  -17.624 9.693   1.00 91.64 18  A 1 
ATOM   136  C CB    . ARG A 1 18  ? 18.416  -18.284 7.529   1.00 93.53 18  A 1 
ATOM   137  C CG    . ARG A 1 18  ? 19.462  -19.276 6.984   1.00 87.04 18  A 1 
ATOM   138  C CD    . ARG A 1 18  ? 20.688  -18.525 6.470   1.00 81.96 18  A 1 
ATOM   139  N NE    . ARG A 1 18  ? 20.336  -17.729 5.298   1.00 72.13 18  A 1 
ATOM   140  C CZ    . ARG A 1 18  ? 21.127  -16.889 4.637   1.00 64.57 18  A 1 
ATOM   141  N NH1   . ARG A 1 18  ? 22.377  -16.742 4.973   1.00 57.91 18  A 1 
ATOM   142  N NH2   . ARG A 1 18  ? 20.638  -16.203 3.644   1.00 56.61 18  A 1 
ATOM   143  N N     . SER A 1 19  ? 15.246  -17.411 7.717   1.00 95.13 19  A 1 
ATOM   144  C CA    . SER A 1 19  ? 14.241  -16.444 8.142   1.00 94.31 19  A 1 
ATOM   145  C C     . SER A 1 19  ? 12.935  -17.138 8.536   1.00 94.84 19  A 1 
ATOM   146  O O     . SER A 1 19  ? 12.315  -16.766 9.526   1.00 93.29 19  A 1 
ATOM   147  C CB    . SER A 1 19  ? 13.978  -15.420 7.035   1.00 92.97 19  A 1 
ATOM   148  O OG    . SER A 1 19  ? 15.187  -14.772 6.662   1.00 86.72 19  A 1 
ATOM   149  N N     . PHE A 1 20  ? 12.563  -18.148 7.782   1.00 95.25 20  A 1 
ATOM   150  C CA    . PHE A 1 20  ? 11.375  -18.954 8.008   1.00 96.07 20  A 1 
ATOM   151  C C     . PHE A 1 20  ? 11.733  -20.440 7.928   1.00 96.22 20  A 1 
ATOM   152  O O     . PHE A 1 20  ? 12.074  -20.934 6.852   1.00 94.85 20  A 1 
ATOM   153  C CB    . PHE A 1 20  ? 10.299  -18.605 6.973   1.00 95.72 20  A 1 
ATOM   154  C CG    . PHE A 1 20  ? 9.672   -17.248 7.164   1.00 95.65 20  A 1 
ATOM   155  C CD1   . PHE A 1 20  ? 8.458   -17.130 7.862   1.00 93.42 20  A 1 
ATOM   156  C CD2   . PHE A 1 20  ? 10.306  -16.095 6.677   1.00 93.45 20  A 1 
ATOM   157  C CE1   . PHE A 1 20  ? 7.892   -15.870 8.087   1.00 92.62 20  A 1 
ATOM   158  C CE2   . PHE A 1 20  ? 9.749   -14.832 6.909   1.00 92.74 20  A 1 
ATOM   159  C CZ    . PHE A 1 20  ? 8.545   -14.714 7.617   1.00 93.91 20  A 1 
ATOM   160  N N     . ASP A 1 21  ? 11.633  -21.176 9.047   1.00 95.83 21  A 1 
ATOM   161  C CA    . ASP A 1 21  ? 11.686  -22.633 9.002   1.00 95.42 21  A 1 
ATOM   162  C C     . ASP A 1 21  ? 10.451  -23.219 8.285   1.00 96.34 21  A 1 
ATOM   163  O O     . ASP A 1 21  ? 9.535   -22.497 7.869   1.00 95.88 21  A 1 
ATOM   164  C CB    . ASP A 1 21  ? 11.920  -23.198 10.417  1.00 93.77 21  A 1 
ATOM   165  C CG    . ASP A 1 21  ? 10.774  -22.935 11.389  1.00 91.56 21  A 1 
ATOM   166  O OD1   . ASP A 1 21  ? 9.616   -23.106 10.972  1.00 86.11 21  A 1 
ATOM   167  O OD2   . ASP A 1 21  ? 11.065  -22.602 12.552  1.00 85.45 21  A 1 
ATOM   168  N N     . SER A 1 22  ? 10.434  -24.536 8.091   1.00 95.27 22  A 1 
ATOM   169  C CA    . SER A 1 22  ? 9.345   -25.195 7.347   1.00 95.14 22  A 1 
ATOM   170  C C     . SER A 1 22  ? 7.976   -24.999 8.009   1.00 95.70 22  A 1 
ATOM   171  O O     . SER A 1 22  ? 6.968   -24.814 7.320   1.00 94.98 22  A 1 
ATOM   172  C CB    . SER A 1 22  ? 9.667   -26.693 7.186   1.00 93.82 22  A 1 
ATOM   173  O OG    . SER A 1 22  ? 8.711   -27.292 6.339   1.00 80.32 22  A 1 
ATOM   174  N N     . ASN A 1 23  ? 7.937   -24.997 9.355   1.00 94.73 23  A 1 
ATOM   175  C CA    . ASN A 1 23  ? 6.695   -24.806 10.096  1.00 94.53 23  A 1 
ATOM   176  C C     . ASN A 1 23  ? 6.185   -23.361 9.977   1.00 95.32 23  A 1 
ATOM   177  O O     . ASN A 1 23  ? 5.042   -23.141 9.571   1.00 94.82 23  A 1 
ATOM   178  C CB    . ASN A 1 23  ? 6.924   -25.229 11.558  1.00 93.06 23  A 1 
ATOM   179  C CG    . ASN A 1 23  ? 5.634   -25.247 12.349  1.00 85.96 23  A 1 
ATOM   180  O OD1   . ASN A 1 23  ? 4.594   -25.638 11.866  1.00 76.95 23  A 1 
ATOM   181  N ND2   . ASN A 1 23  ? 5.681   -24.837 13.601  1.00 75.45 23  A 1 
ATOM   182  N N     . ALA A 1 24  ? 7.059   -22.382 10.224  1.00 95.75 24  A 1 
ATOM   183  C CA    . ALA A 1 24  ? 6.741   -20.967 10.083  1.00 96.05 24  A 1 
ATOM   184  C C     . ALA A 1 24  ? 6.318   -20.610 8.655   1.00 96.28 24  A 1 
ATOM   185  O O     . ALA A 1 24  ? 5.331   -19.892 8.457   1.00 95.90 24  A 1 
ATOM   186  C CB    . ALA A 1 24  ? 7.961   -20.152 10.527  1.00 95.60 24  A 1 
ATOM   187  N N     . PHE A 1 25  ? 6.994   -21.169 7.650   1.00 96.67 25  A 1 
ATOM   188  C CA    . PHE A 1 25  ? 6.598   -21.022 6.248   1.00 96.93 25  A 1 
ATOM   189  C C     . PHE A 1 25  ? 5.175   -21.534 6.000   1.00 96.92 25  A 1 
ATOM   190  O O     . PHE A 1 25  ? 4.363   -20.836 5.406   1.00 96.69 25  A 1 
ATOM   191  C CB    . PHE A 1 25  ? 7.592   -21.760 5.347   1.00 97.10 25  A 1 
ATOM   192  C CG    . PHE A 1 25  ? 7.150   -21.823 3.901   1.00 97.33 25  A 1 
ATOM   193  C CD1   . PHE A 1 25  ? 6.561   -22.985 3.380   1.00 96.06 25  A 1 
ATOM   194  C CD2   . PHE A 1 25  ? 7.270   -20.688 3.089   1.00 96.21 25  A 1 
ATOM   195  C CE1   . PHE A 1 25  ? 6.101   -23.019 2.056   1.00 95.65 25  A 1 
ATOM   196  C CE2   . PHE A 1 25  ? 6.809   -20.716 1.762   1.00 95.42 25  A 1 
ATOM   197  C CZ    . PHE A 1 25  ? 6.225   -21.875 1.239   1.00 96.23 25  A 1 
ATOM   198  N N     . THR A 1 26  ? 4.866   -22.732 6.494   1.00 96.84 26  A 1 
ATOM   199  C CA    . THR A 1 26  ? 3.547   -23.351 6.316   1.00 96.30 26  A 1 
ATOM   200  C C     . THR A 1 26  ? 2.443   -22.517 6.971   1.00 95.94 26  A 1 
ATOM   201  O O     . THR A 1 26  ? 1.401   -22.298 6.367   1.00 95.29 26  A 1 
ATOM   202  C CB    . THR A 1 26  ? 3.532   -24.773 6.905   1.00 95.88 26  A 1 
ATOM   203  O OG1   . THR A 1 26  ? 4.513   -25.565 6.280   1.00 91.73 26  A 1 
ATOM   204  C CG2   . THR A 1 26  ? 2.192   -25.473 6.697   1.00 91.21 26  A 1 
ATOM   205  N N     . LEU A 1 27  ? 2.694   -22.034 8.191   1.00 95.73 27  A 1 
ATOM   206  C CA    . LEU A 1 27  ? 1.750   -21.188 8.921   1.00 94.82 27  A 1 
ATOM   207  C C     . LEU A 1 27  ? 1.515   -19.862 8.203   1.00 94.59 27  A 1 
ATOM   208  O O     . LEU A 1 27  ? 0.364   -19.479 7.987   1.00 93.87 27  A 1 
ATOM   209  C CB    . LEU A 1 27  ? 2.280   -20.954 10.344  1.00 94.31 27  A 1 
ATOM   210  C CG    . LEU A 1 27  ? 2.248   -22.199 11.243  1.00 91.28 27  A 1 
ATOM   211  C CD1   . LEU A 1 27  ? 3.009   -21.899 12.526  1.00 88.20 27  A 1 
ATOM   212  C CD2   . LEU A 1 27  ? 0.821   -22.614 11.600  1.00 87.89 27  A 1 
ATOM   213  N N     . LEU A 1 28  ? 2.583   -19.184 7.781   1.00 94.67 28  A 1 
ATOM   214  C CA    . LEU A 1 28  ? 2.467   -17.911 7.079   1.00 94.33 28  A 1 
ATOM   215  C C     . LEU A 1 28  ? 1.744   -18.058 5.734   1.00 93.88 28  A 1 
ATOM   216  O O     . LEU A 1 28  ? 0.895   -17.237 5.390   1.00 93.23 28  A 1 
ATOM   217  C CB    . LEU A 1 28  ? 3.861   -17.313 6.869   1.00 93.99 28  A 1 
ATOM   218  C CG    . LEU A 1 28  ? 3.761   -15.845 6.402   1.00 91.92 28  A 1 
ATOM   219  C CD1   . LEU A 1 28  ? 3.753   -14.887 7.581   1.00 85.46 28  A 1 
ATOM   220  C CD2   . LEU A 1 28  ? 4.926   -15.485 5.504   1.00 84.84 28  A 1 
ATOM   221  N N     . LEU A 1 29  ? 2.054   -19.108 4.981   1.00 95.01 29  A 1 
ATOM   222  C CA    . LEU A 1 29  ? 1.415   -19.386 3.706   1.00 94.98 29  A 1 
ATOM   223  C C     . LEU A 1 29  ? -0.093  -19.594 3.875   1.00 94.18 29  A 1 
ATOM   224  O O     . LEU A 1 29  ? -0.890  -18.989 3.160   1.00 93.56 29  A 1 
ATOM   225  C CB    . LEU A 1 29  ? 2.097   -20.601 3.068   1.00 95.26 29  A 1 
ATOM   226  C CG    . LEU A 1 29  ? 1.543   -20.942 1.674   1.00 93.87 29  A 1 
ATOM   227  C CD1   . LEU A 1 29  ? 1.819   -19.818 0.669   1.00 91.15 29  A 1 
ATOM   228  C CD2   . LEU A 1 29  ? 2.189   -22.225 1.170   1.00 90.68 29  A 1 
ATOM   229  N N     . ARG A 1 30  ? -0.480  -20.399 4.864   1.00 93.62 30  A 1 
ATOM   230  C CA    . ARG A 1 30  ? -1.897  -20.622 5.171   1.00 92.41 30  A 1 
ATOM   231  C C     . ARG A 1 30  ? -2.590  -19.347 5.649   1.00 91.50 30  A 1 
ATOM   232  O O     . ARG A 1 30  ? -3.697  -19.081 5.202   1.00 90.35 30  A 1 
ATOM   233  C CB    . ARG A 1 30  ? -2.034  -21.727 6.218   1.00 92.12 30  A 1 
ATOM   234  C CG    . ARG A 1 30  ? -1.760  -23.085 5.581   1.00 87.81 30  A 1 
ATOM   235  C CD    . ARG A 1 30  ? -1.864  -24.167 6.639   1.00 85.59 30  A 1 
ATOM   236  N NE    . ARG A 1 30  ? -1.663  -25.481 6.037   1.00 81.78 30  A 1 
ATOM   237  C CZ    . ARG A 1 30  ? -1.445  -26.614 6.671   1.00 77.50 30  A 1 
ATOM   238  N NH1   . ARG A 1 30  ? -1.425  -26.668 7.980   1.00 71.89 30  A 1 
ATOM   239  N NH2   . ARG A 1 30  ? -1.243  -27.694 5.988   1.00 71.55 30  A 1 
ATOM   240  N N     . ALA A 1 31  ? -1.917  -18.547 6.463   1.00 90.33 31  A 1 
ATOM   241  C CA    . ALA A 1 31  ? -2.425  -17.251 6.891   1.00 89.13 31  A 1 
ATOM   242  C C     . ALA A 1 31  ? -2.664  -16.315 5.698   1.00 88.57 31  A 1 
ATOM   243  O O     . ALA A 1 31  ? -3.711  -15.681 5.614   1.00 87.36 31  A 1 
ATOM   244  C CB    . ALA A 1 31  ? -1.442  -16.649 7.902   1.00 88.59 31  A 1 
ATOM   245  N N     . ALA A 1 32  ? -1.749  -16.287 4.723   1.00 89.24 32  A 1 
ATOM   246  C CA    . ALA A 1 32  ? -1.920  -15.487 3.517   1.00 89.43 32  A 1 
ATOM   247  C C     . ALA A 1 32  ? -3.140  -15.929 2.684   1.00 88.45 32  A 1 
ATOM   248  O O     . ALA A 1 32  ? -3.909  -15.084 2.233   1.00 87.48 32  A 1 
ATOM   249  C CB    . ALA A 1 32  ? -0.623  -15.540 2.693   1.00 90.56 32  A 1 
ATOM   250  N N     . PHE A 1 33  ? -3.352  -17.239 2.530   1.00 90.27 33  A 1 
ATOM   251  C CA    . PHE A 1 33  ? -4.562  -17.746 1.877   1.00 90.03 33  A 1 
ATOM   252  C C     . PHE A 1 33  ? -5.824  -17.410 2.673   1.00 88.26 33  A 1 
ATOM   253  O O     . PHE A 1 33  ? -6.777  -16.898 2.091   1.00 86.50 33  A 1 
ATOM   254  C CB    . PHE A 1 33  ? -4.459  -19.255 1.635   1.00 91.42 33  A 1 
ATOM   255  C CG    . PHE A 1 33  ? -3.646  -19.609 0.406   1.00 92.42 33  A 1 
ATOM   256  C CD1   . PHE A 1 33  ? -4.170  -19.388 -0.878  1.00 90.23 33  A 1 
ATOM   257  C CD2   . PHE A 1 33  ? -2.367  -20.162 0.541   1.00 90.94 33  A 1 
ATOM   258  C CE1   . PHE A 1 33  ? -3.416  -19.694 -2.012  1.00 90.50 33  A 1 
ATOM   259  C CE2   . PHE A 1 33  ? -1.603  -20.475 -0.593  1.00 90.62 33  A 1 
ATOM   260  C CZ    . PHE A 1 33  ? -2.127  -20.235 -1.878  1.00 92.47 33  A 1 
ATOM   261  N N     . GLN A 1 34  ? -5.829  -17.612 3.993   1.00 87.22 34  A 1 
ATOM   262  C CA    . GLN A 1 34  ? -6.969  -17.288 4.850   1.00 84.94 34  A 1 
ATOM   263  C C     . GLN A 1 34  ? -7.344  -15.808 4.766   1.00 83.24 34  A 1 
ATOM   264  O O     . GLN A 1 34  ? -8.521  -15.500 4.597   1.00 80.72 34  A 1 
ATOM   265  C CB    . GLN A 1 34  ? -6.667  -17.674 6.300   1.00 83.24 34  A 1 
ATOM   266  C CG    . GLN A 1 34  ? -6.815  -19.189 6.511   1.00 73.90 34  A 1 
ATOM   267  C CD    . GLN A 1 34  ? -6.477  -19.615 7.938   1.00 68.97 34  A 1 
ATOM   268  O OE1   . GLN A 1 34  ? -5.856  -18.920 8.727   1.00 61.16 34  A 1 
ATOM   269  N NE2   . GLN A 1 34  ? -6.873  -20.798 8.337   1.00 58.53 34  A 1 
ATOM   270  N N     . SER A 1 35  ? -6.373  -14.917 4.772   1.00 83.03 35  A 1 
ATOM   271  C CA    . SER A 1 35  ? -6.615  -13.473 4.637   1.00 80.84 35  A 1 
ATOM   272  C C     . SER A 1 35  ? -7.271  -13.088 3.304   1.00 79.70 35  A 1 
ATOM   273  O O     . SER A 1 35  ? -7.957  -12.075 3.223   1.00 77.77 35  A 1 
ATOM   274  C CB    . SER A 1 35  ? -5.295  -12.716 4.752   1.00 79.12 35  A 1 
ATOM   275  O OG    . SER A 1 35  ? -4.685  -12.930 6.007   1.00 73.33 35  A 1 
ATOM   276  N N     . LEU A 1 36  ? -7.058  -13.860 2.248   1.00 80.78 36  A 1 
ATOM   277  C CA    . LEU A 1 36  ? -7.682  -13.630 0.943   1.00 80.42 36  A 1 
ATOM   278  C C     . LEU A 1 36  ? -9.069  -14.278 0.825   1.00 78.69 36  A 1 
ATOM   279  O O     . LEU A 1 36  ? -9.885  -13.811 0.038   1.00 76.95 36  A 1 
ATOM   280  C CB    . LEU A 1 36  ? -6.759  -14.152 -0.159  1.00 81.70 36  A 1 
ATOM   281  C CG    . LEU A 1 36  ? -5.452  -13.360 -0.320  1.00 82.04 36  A 1 
ATOM   282  C CD1   . LEU A 1 36  ? -4.566  -14.073 -1.344  1.00 80.69 36  A 1 
ATOM   283  C CD2   . LEU A 1 36  ? -5.689  -11.932 -0.809  1.00 80.91 36  A 1 
ATOM   284  N N     . LEU A 1 37  ? -9.313  -15.356 1.576   1.00 80.52 37  A 1 
ATOM   285  C CA    . LEU A 1 37  ? -10.581 -16.091 1.556   1.00 78.81 37  A 1 
ATOM   286  C C     . LEU A 1 37  ? -11.623 -15.467 2.477   1.00 75.97 37  A 1 
ATOM   287  O O     . LEU A 1 37  ? -12.802 -15.421 2.131   1.00 71.19 37  A 1 
ATOM   288  C CB    . LEU A 1 37  ? -10.314 -17.539 1.978   1.00 78.59 37  A 1 
ATOM   289  C CG    . LEU A 1 37  ? -9.477  -18.352 0.986   1.00 77.24 37  A 1 
ATOM   290  C CD1   . LEU A 1 37  ? -9.118  -19.699 1.603   1.00 73.73 37  A 1 
ATOM   291  C CD2   . LEU A 1 37  ? -10.215 -18.594 -0.324  1.00 73.77 37  A 1 
ATOM   292  N N     . ASP A 1 38  ? -11.192 -15.005 3.647   1.00 73.33 38  A 1 
ATOM   293  C CA    . ASP A 1 38  ? -12.046 -14.373 4.635   1.00 69.79 38  A 1 
ATOM   294  C C     . ASP A 1 38  ? -11.607 -12.922 4.835   1.00 67.44 38  A 1 
ATOM   295  O O     . ASP A 1 38  ? -10.517 -12.622 5.310   1.00 61.62 38  A 1 
ATOM   296  C CB    . ASP A 1 38  ? -12.033 -15.182 5.941   1.00 65.47 38  A 1 
ATOM   297  C CG    . ASP A 1 38  ? -13.047 -14.666 6.958   1.00 59.96 38  A 1 
ATOM   298  O OD1   . ASP A 1 38  ? -13.669 -13.605 6.707   1.00 55.37 38  A 1 
ATOM   299  O OD2   . ASP A 1 38  ? -13.205 -15.340 7.994   1.00 53.95 38  A 1 
ATOM   300  N N     . ALA A 1 39  ? -12.494 -12.005 4.457   1.00 61.67 39  A 1 
ATOM   301  C CA    . ALA A 1 39  ? -12.250 -10.582 4.590   1.00 58.01 39  A 1 
ATOM   302  C C     . ALA A 1 39  ? -12.085 -10.143 6.048   1.00 57.42 39  A 1 
ATOM   303  O O     . ALA A 1 39  ? -11.405 -9.153  6.302   1.00 53.46 39  A 1 
ATOM   304  C CB    . ALA A 1 39  ? -13.390 -9.826  3.895   1.00 53.33 39  A 1 
ATOM   305  N N     . GLN A 1 40  ? -12.674 -10.877 6.985   1.00 56.96 40  A 1 
ATOM   306  C CA    . GLN A 1 40  ? -12.563 -10.651 8.426   1.00 54.91 40  A 1 
ATOM   307  C C     . GLN A 1 40  ? -11.431 -11.446 9.072   1.00 54.71 40  A 1 
ATOM   308  O O     . GLN A 1 40  ? -11.223 -11.330 10.276  1.00 50.28 40  A 1 
ATOM   309  C CB    . GLN A 1 40  ? -13.888 -10.983 9.116   1.00 49.86 40  A 1 
ATOM   310  C CG    . GLN A 1 40  ? -15.047 -10.129 8.589   1.00 44.85 40  A 1 
ATOM   311  C CD    . GLN A 1 40  ? -16.282 -10.195 9.488   1.00 40.06 40  A 1 
ATOM   312  O OE1   . GLN A 1 40  ? -16.406 -10.949 10.425  1.00 37.52 40  A 1 
ATOM   313  N NE2   . GLN A 1 40  ? -17.265 -9.361  9.213   1.00 36.65 40  A 1 
ATOM   314  N N     . ALA A 1 41  ? -10.678 -12.236 8.304   1.00 56.20 41  A 1 
ATOM   315  C CA    . ALA A 1 41  ? -9.448  -12.833 8.795   1.00 54.41 41  A 1 
ATOM   316  C C     . ALA A 1 41  ? -8.440  -11.712 9.057   1.00 55.64 41  A 1 
ATOM   317  O O     . ALA A 1 41  ? -7.675  -11.288 8.197   1.00 52.48 41  A 1 
ATOM   318  C CB    . ALA A 1 41  ? -8.938  -13.896 7.819   1.00 50.55 41  A 1 
ATOM   319  N N     . ASP A 1 42  ? -8.509  -11.220 10.285  1.00 57.92 42  A 1 
ATOM   320  C CA    . ASP A 1 42  ? -7.646  -10.208 10.851  1.00 57.06 42  A 1 
ATOM   321  C C     . ASP A 1 42  ? -6.195  -10.719 10.910  1.00 59.76 42  A 1 
ATOM   322  O O     . ASP A 1 42  ? -5.926  -11.921 10.822  1.00 55.71 42  A 1 
ATOM   323  C CB    . ASP A 1 42  ? -8.215  -9.846  12.235  1.00 50.82 42  A 1 
ATOM   324  C CG    . ASP A 1 42  ? -7.641  -8.582  12.867  1.00 45.30 42  A 1 
ATOM   325  O OD1   . ASP A 1 42  ? -6.826  -7.918  12.194  1.00 41.37 42  A 1 
ATOM   326  O OD2   . ASP A 1 42  ? -7.938  -8.372  14.057  1.00 39.53 42  A 1 
ATOM   327  N N     . GLU A 1 43  ? -5.230  -9.827  11.116  1.00 59.04 43  A 1 
ATOM   328  C CA    . GLU A 1 43  ? -3.835  -10.194 11.390  1.00 58.39 43  A 1 
ATOM   329  C C     . GLU A 1 43  ? -3.690  -11.154 12.592  1.00 61.02 43  A 1 
ATOM   330  O O     . GLU A 1 43  ? -2.631  -11.746 12.771  1.00 57.67 43  A 1 
ATOM   331  C CB    . GLU A 1 43  ? -2.977  -8.935  11.617  1.00 53.05 43  A 1 
ATOM   332  C CG    . GLU A 1 43  ? -2.620  -8.161  10.344  1.00 47.55 43  A 1 
ATOM   333  C CD    . GLU A 1 43  ? -1.576  -7.042  10.591  1.00 43.60 43  A 1 
ATOM   334  O OE1   . GLU A 1 43  ? -1.368  -6.195  9.705   1.00 40.14 43  A 1 
ATOM   335  O OE2   . GLU A 1 43  ? -0.927  -7.000  11.657  1.00 38.96 43  A 1 
ATOM   336  N N     . ALA A 1 44  ? -4.739  -11.389 13.342  1.00 61.47 44  A 1 
ATOM   337  C CA    . ALA A 1 44  ? -4.816  -12.441 14.352  1.00 61.03 44  A 1 
ATOM   338  C C     . ALA A 1 44  ? -4.416  -13.829 13.822  1.00 63.94 44  A 1 
ATOM   339  O O     . ALA A 1 44  ? -3.904  -14.647 14.579  1.00 60.67 44  A 1 
ATOM   340  C CB    . ALA A 1 44  ? -6.250  -12.463 14.900  1.00 55.42 44  A 1 
ATOM   341  N N     . VAL A 1 45  ? -4.550  -14.087 12.523  1.00 68.34 45  A 1 
ATOM   342  C CA    . VAL A 1 45  ? -4.050  -15.325 11.897  1.00 69.21 45  A 1 
ATOM   343  C C     . VAL A 1 45  ? -2.524  -15.459 11.977  1.00 72.64 45  A 1 
ATOM   344  O O     . VAL A 1 45  ? -2.009  -16.571 11.888  1.00 71.72 45  A 1 
ATOM   345  C CB    . VAL A 1 45  ? -4.499  -15.464 10.428  1.00 64.20 45  A 1 
ATOM   346  C CG1   . VAL A 1 45  ? -6.029  -15.531 10.329  1.00 57.35 45  A 1 
ATOM   347  C CG2   . VAL A 1 45  ? -3.972  -14.343 9.525   1.00 58.27 45  A 1 
ATOM   348  N N     . LEU A 1 46  ? -1.807  -14.361 12.182  1.00 74.08 46  A 1 
ATOM   349  C CA    . LEU A 1 46  ? -0.364  -14.326 12.380  1.00 75.85 46  A 1 
ATOM   350  C C     . LEU A 1 46  ? 0.036   -14.423 13.862  1.00 76.74 46  A 1 
ATOM   351  O O     . LEU A 1 46  ? 1.214   -14.598 14.157  1.00 74.75 46  A 1 
ATOM   352  C CB    . LEU A 1 46  ? 0.226   -13.055 11.745  1.00 73.98 46  A 1 
ATOM   353  C CG    . LEU A 1 46  ? 0.002   -12.909 10.232  1.00 72.76 46  A 1 
ATOM   354  C CD1   . LEU A 1 46  ? 0.617   -11.596 9.757   1.00 69.68 46  A 1 
ATOM   355  C CD2   . LEU A 1 46  ? 0.651   -14.058 9.447   1.00 69.32 46  A 1 
ATOM   356  N N     . ASP A 1 47  ? -0.902  -14.338 14.800  1.00 78.89 47  A 1 
ATOM   357  C CA    . ASP A 1 47  ? -0.632  -14.462 16.239  1.00 78.85 47  A 1 
ATOM   358  C C     . ASP A 1 47  ? -0.540  -15.935 16.670  1.00 80.82 47  A 1 
ATOM   359  O O     . ASP A 1 47  ? -1.186  -16.410 17.612  1.00 79.02 47  A 1 
ATOM   360  C CB    . ASP A 1 47  ? -1.602  -13.621 17.076  1.00 74.63 47  A 1 
ATOM   361  C CG    . ASP A 1 47  ? -1.140  -13.441 18.531  1.00 66.84 47  A 1 
ATOM   362  O OD1   . ASP A 1 47  ? 0.059   -13.697 18.841  1.00 60.58 47  A 1 
ATOM   363  O OD2   . ASP A 1 47  ? -1.962  -13.043 19.372  1.00 59.11 47  A 1 
ATOM   364  N N     . HIS A 1 48  ? 0.288   -16.686 15.952  1.00 83.59 48  A 1 
ATOM   365  C CA    . HIS A 1 48  ? 0.567   -18.074 16.273  1.00 85.88 48  A 1 
ATOM   366  C C     . HIS A 1 48  ? 1.852   -18.191 17.117  1.00 87.58 48  A 1 
ATOM   367  O O     . HIS A 1 48  ? 2.848   -17.541 16.801  1.00 86.72 48  A 1 
ATOM   368  C CB    . HIS A 1 48  ? 0.655   -18.897 14.977  1.00 84.66 48  A 1 
ATOM   369  C CG    . HIS A 1 48  ? 0.604   -20.377 15.248  1.00 83.79 48  A 1 
ATOM   370  N ND1   . HIS A 1 48  ? 1.668   -21.196 15.533  1.00 74.54 48  A 1 
ATOM   371  C CD2   . HIS A 1 48  ? -0.522  -21.157 15.351  1.00 75.09 48  A 1 
ATOM   372  C CE1   . HIS A 1 48  ? 1.198   -22.425 15.806  1.00 75.76 48  A 1 
ATOM   373  N NE2   . HIS A 1 48  ? -0.134  -22.443 15.702  1.00 77.27 48  A 1 
ATOM   374  N N     . PRO A 1 49  ? 1.884   -19.039 18.159  1.00 88.57 49  A 1 
ATOM   375  C CA    . PRO A 1 49  ? 3.073   -19.228 19.003  1.00 88.98 49  A 1 
ATOM   376  C C     . PRO A 1 49  ? 4.355   -19.502 18.222  1.00 90.19 49  A 1 
ATOM   377  O O     . PRO A 1 49  ? 5.396   -18.917 18.528  1.00 87.93 49  A 1 
ATOM   378  C CB    . PRO A 1 49  ? 2.724   -20.396 19.930  1.00 87.65 49  A 1 
ATOM   379  C CG    . PRO A 1 49  ? 1.206   -20.314 20.047  1.00 85.06 49  A 1 
ATOM   380  C CD    . PRO A 1 49  ? 0.769   -19.830 18.669  1.00 87.68 49  A 1 
ATOM   381  N N     . ASP A 1 50  ? 4.268   -20.314 17.177  1.00 91.33 50  A 1 
ATOM   382  C CA    . ASP A 1 50  ? 5.398   -20.708 16.336  1.00 91.63 50  A 1 
ATOM   383  C C     . ASP A 1 50  ? 5.863   -19.599 15.367  1.00 92.57 50  A 1 
ATOM   384  O O     . ASP A 1 50  ? 6.871   -19.768 14.680  1.00 91.31 50  A 1 
ATOM   385  C CB    . ASP A 1 50  ? 5.051   -21.981 15.553  1.00 90.74 50  A 1 
ATOM   386  C CG    . ASP A 1 50  ? 4.747   -23.199 16.427  1.00 88.06 50  A 1 
ATOM   387  O OD1   . ASP A 1 50  ? 5.055   -23.170 17.638  1.00 82.77 50  A 1 
ATOM   388  O OD2   . ASP A 1 50  ? 4.196   -24.170 15.866  1.00 82.21 50  A 1 
ATOM   389  N N     . LEU A 1 51  ? 5.180   -18.460 15.324  1.00 91.51 51  A 1 
ATOM   390  C CA    . LEU A 1 51  ? 5.594   -17.274 14.565  1.00 92.01 51  A 1 
ATOM   391  C C     . LEU A 1 51  ? 6.180   -16.169 15.458  1.00 91.63 51  A 1 
ATOM   392  O O     . LEU A 1 51  ? 6.799   -15.236 14.950  1.00 89.69 51  A 1 
ATOM   393  C CB    . LEU A 1 51  ? 4.406   -16.751 13.732  1.00 91.50 51  A 1 
ATOM   394  C CG    . LEU A 1 51  ? 3.889   -17.720 12.653  1.00 91.23 51  A 1 
ATOM   395  C CD1   . LEU A 1 51  ? 2.687   -17.103 11.946  1.00 88.63 51  A 1 
ATOM   396  C CD2   . LEU A 1 51  ? 4.951   -18.031 11.594  1.00 88.19 51  A 1 
ATOM   397  N N     . LYS A 1 52  ? 6.059   -16.280 16.789  1.00 91.00 52  A 1 
ATOM   398  C CA    . LYS A 1 52  ? 6.474   -15.229 17.738  1.00 89.56 52  A 1 
ATOM   399  C C     . LYS A 1 52  ? 7.972   -14.932 17.757  1.00 89.66 52  A 1 
ATOM   400  O O     . LYS A 1 52  ? 8.380   -13.893 18.266  1.00 87.01 52  A 1 
ATOM   401  C CB    . LYS A 1 52  ? 6.017   -15.584 19.161  1.00 87.59 52  A 1 
ATOM   402  C CG    . LYS A 1 52  ? 4.498   -15.468 19.287  1.00 79.18 52  A 1 
ATOM   403  C CD    . LYS A 1 52  ? 4.012   -15.654 20.730  1.00 70.85 52  A 1 
ATOM   404  C CE    . LYS A 1 52  ? 2.503   -15.434 20.693  1.00 61.67 52  A 1 
ATOM   405  N NZ    . LYS A 1 52  ? 1.873   -15.399 22.041  1.00 54.03 52  A 1 
ATOM   406  N N     . HIS A 1 53  ? 8.790   -15.855 17.269  1.00 90.96 53  A 1 
ATOM   407  C CA    . HIS A 1 53  ? 10.235  -15.670 17.180  1.00 91.01 53  A 1 
ATOM   408  C C     . HIS A 1 53  ? 10.654  -14.825 15.964  1.00 92.14 53  A 1 
ATOM   409  O O     . HIS A 1 53  ? 11.807  -14.405 15.883  1.00 90.47 53  A 1 
ATOM   410  C CB    . HIS A 1 53  ? 10.919  -17.046 17.174  1.00 89.42 53  A 1 
ATOM   411  C CG    . HIS A 1 53  ? 10.641  -17.842 15.924  1.00 84.91 53  A 1 
ATOM   412  N ND1   . HIS A 1 53  ? 9.537   -18.626 15.655  1.00 75.41 53  A 1 
ATOM   413  C CD2   . HIS A 1 53  ? 11.468  -17.927 14.834  1.00 75.68 53  A 1 
ATOM   414  C CE1   . HIS A 1 53  ? 9.699   -19.168 14.435  1.00 74.57 53  A 1 
ATOM   415  N NE2   . HIS A 1 53  ? 10.854  -18.770 13.906  1.00 76.40 53  A 1 
ATOM   416  N N     . ILE A 1 54  ? 9.750   -14.577 15.044  1.00 91.30 54  A 1 
ATOM   417  C CA    . ILE A 1 54  ? 9.989   -13.765 13.853  1.00 91.28 54  A 1 
ATOM   418  C C     . ILE A 1 54  ? 9.618   -12.310 14.171  1.00 89.44 54  A 1 
ATOM   419  O O     . ILE A 1 54  ? 8.613   -12.045 14.822  1.00 86.88 54  A 1 
ATOM   420  C CB    . ILE A 1 54  ? 9.216   -14.327 12.637  1.00 92.06 54  A 1 
ATOM   421  C CG1   . ILE A 1 54  ? 9.611   -15.802 12.395  1.00 91.20 54  A 1 
ATOM   422  C CG2   . ILE A 1 54  ? 9.481   -13.476 11.383  1.00 90.61 54  A 1 
ATOM   423  C CD1   . ILE A 1 54  ? 8.803   -16.499 11.306  1.00 87.95 54  A 1 
ATOM   424  N N     . ASP A 1 55  ? 10.440  -11.376 13.703  1.00 88.36 55  A 1 
ATOM   425  C CA    . ASP A 1 55  ? 10.141  -9.948  13.834  1.00 85.66 55  A 1 
ATOM   426  C C     . ASP A 1 55  ? 8.754   -9.643  13.235  1.00 84.83 55  A 1 
ATOM   427  O O     . ASP A 1 55  ? 8.520   -9.955  12.066  1.00 83.79 55  A 1 
ATOM   428  C CB    . ASP A 1 55  ? 11.255  -9.134  13.158  1.00 83.85 55  A 1 
ATOM   429  C CG    . ASP A 1 55  ? 11.109  -7.614  13.305  1.00 82.04 55  A 1 
ATOM   430  O OD1   . ASP A 1 55  ? 9.978   -7.108  13.250  1.00 76.19 55  A 1 
ATOM   431  O OD2   . ASP A 1 55  ? 12.155  -6.948  13.434  1.00 74.86 55  A 1 
ATOM   432  N N     . PRO A 1 56  ? 7.837   -9.018  13.998  1.00 80.38 56  A 1 
ATOM   433  C CA    . PRO A 1 56  ? 6.500   -8.698  13.507  1.00 77.33 56  A 1 
ATOM   434  C C     . PRO A 1 56  ? 6.484   -7.867  12.218  1.00 78.39 56  A 1 
ATOM   435  O O     . PRO A 1 56  ? 5.588   -8.027  11.395  1.00 77.10 56  A 1 
ATOM   436  C CB    . PRO A 1 56  ? 5.827   -7.927  14.648  1.00 74.94 56  A 1 
ATOM   437  C CG    . PRO A 1 56  ? 6.540   -8.437  15.897  1.00 73.29 56  A 1 
ATOM   438  C CD    . PRO A 1 56  ? 7.967   -8.677  15.410  1.00 75.58 56  A 1 
ATOM   439  N N     . VAL A 1 57  ? 7.489   -7.004  12.007  1.00 76.38 57  A 1 
ATOM   440  C CA    . VAL A 1 57  ? 7.617   -6.213  10.774  1.00 76.26 57  A 1 
ATOM   441  C C     . VAL A 1 57  ? 7.948   -7.121  9.592   1.00 79.25 57  A 1 
ATOM   442  O O     . VAL A 1 57  ? 7.356   -6.982  8.517   1.00 79.21 57  A 1 
ATOM   443  C CB    . VAL A 1 57  ? 8.688   -5.116  10.921  1.00 73.45 57  A 1 
ATOM   444  C CG1   . VAL A 1 57  ? 8.829   -4.283  9.649   1.00 67.29 57  A 1 
ATOM   445  C CG2   . VAL A 1 57  ? 8.344   -4.159  12.068  1.00 66.75 57  A 1 
ATOM   446  N N     . VAL A 1 58  ? 8.853   -8.074  9.790   1.00 83.98 58  A 1 
ATOM   447  C CA    . VAL A 1 58  ? 9.200   -9.090  8.795   1.00 86.12 58  A 1 
ATOM   448  C C     . VAL A 1 58  ? 8.000   -9.981  8.502   1.00 87.23 58  A 1 
ATOM   449  O O     . VAL A 1 58  ? 7.682   -10.214 7.339   1.00 87.09 58  A 1 
ATOM   450  C CB    . VAL A 1 58  ? 10.399  -9.936  9.270   1.00 86.92 58  A 1 
ATOM   451  C CG1   . VAL A 1 58  ? 10.688  -11.127 8.351   1.00 84.97 58  A 1 
ATOM   452  C CG2   . VAL A 1 58  ? 11.659  -9.071  9.358   1.00 85.15 58  A 1 
ATOM   453  N N     . LEU A 1 59  ? 7.305   -10.430 9.539   1.00 85.21 59  A 1 
ATOM   454  C CA    . LEU A 1 59  ? 6.131   -11.281 9.421   1.00 86.36 59  A 1 
ATOM   455  C C     . LEU A 1 59  ? 5.044   -10.620 8.569   1.00 86.43 59  A 1 
ATOM   456  O O     . LEU A 1 59  ? 4.594   -11.197 7.584   1.00 85.97 59  A 1 
ATOM   457  C CB    . LEU A 1 59  ? 5.635   -11.603 10.844  1.00 86.57 59  A 1 
ATOM   458  C CG    . LEU A 1 59  ? 4.566   -12.710 10.889  1.00 83.39 59  A 1 
ATOM   459  C CD1   . LEU A 1 59  ? 5.166   -14.061 10.501  1.00 80.57 59  A 1 
ATOM   460  C CD2   . LEU A 1 59  ? 4.018   -12.820 12.307  1.00 80.87 59  A 1 
ATOM   461  N N     . LYS A 1 60  ? 4.715   -9.372  8.893   1.00 82.31 60  A 1 
ATOM   462  C CA    . LYS A 1 60  ? 3.745   -8.573  8.133   1.00 81.78 60  A 1 
ATOM   463  C C     . LYS A 1 60  ? 4.180   -8.353  6.686   1.00 83.88 60  A 1 
ATOM   464  O O     . LYS A 1 60  ? 3.379   -8.504  5.768   1.00 83.67 60  A 1 
ATOM   465  C CB    . LYS A 1 60  ? 3.516   -7.244  8.869   1.00 77.63 60  A 1 
ATOM   466  C CG    . LYS A 1 60  ? 2.450   -6.383  8.167   1.00 68.63 60  A 1 
ATOM   467  C CD    . LYS A 1 60  ? 2.051   -5.196  9.046   1.00 62.85 60  A 1 
ATOM   468  C CE    . LYS A 1 60  ? 0.877   -4.468  8.404   1.00 55.66 60  A 1 
ATOM   469  N NZ    . LYS A 1 60  ? -0.073  -3.958  9.425   1.00 49.83 60  A 1 
ATOM   470  N N     . HIS A 1 61  ? 5.448   -8.027  6.470   1.00 83.85 61  A 1 
ATOM   471  C CA    . HIS A 1 61  ? 5.991   -7.815  5.125   1.00 86.84 61  A 1 
ATOM   472  C C     . HIS A 1 61  ? 5.885   -9.080  4.268   1.00 88.60 61  A 1 
ATOM   473  O O     . HIS A 1 61  ? 5.384   -9.031  3.142   1.00 88.73 61  A 1 
ATOM   474  C CB    . HIS A 1 61  ? 7.439   -7.319  5.243   1.00 86.92 61  A 1 
ATOM   475  C CG    . HIS A 1 61  ? 8.103   -6.882  3.970   1.00 87.18 61  A 1 
ATOM   476  N ND1   . HIS A 1 61  ? 9.354   -6.283  3.906   1.00 79.92 61  A 1 
ATOM   477  C CD2   . HIS A 1 61  ? 7.645   -6.957  2.681   1.00 80.64 61  A 1 
ATOM   478  C CE1   . HIS A 1 61  ? 9.625   -6.027  2.622   1.00 81.50 61  A 1 
ATOM   479  N NE2   . HIS A 1 61  ? 8.611   -6.431  1.854   1.00 82.80 61  A 1 
ATOM   480  N N     . CYS A 1 62  ? 6.304   -10.230 4.805   1.00 90.49 62  A 1 
ATOM   481  C CA    . CYS A 1 62  ? 6.258   -11.505 4.089   1.00 92.17 62  A 1 
ATOM   482  C C     . CYS A 1 62  ? 4.823   -11.993 3.864   1.00 92.23 62  A 1 
ATOM   483  O O     . CYS A 1 62  ? 4.523   -12.503 2.783   1.00 91.99 62  A 1 
ATOM   484  C CB    . CYS A 1 62  ? 7.085   -12.539 4.851   1.00 93.56 62  A 1 
ATOM   485  S SG    . CYS A 1 62  ? 8.828   -12.050 4.860   1.00 93.34 62  A 1 
ATOM   486  N N     . HIS A 1 63  ? 3.938   -11.786 4.833   1.00 89.89 63  A 1 
ATOM   487  C CA    . HIS A 1 63  ? 2.512   -12.086 4.686   1.00 89.10 63  A 1 
ATOM   488  C C     . HIS A 1 63  ? 1.883   -11.259 3.555   1.00 89.11 63  A 1 
ATOM   489  O O     . HIS A 1 63  ? 1.281   -11.827 2.644   1.00 89.26 63  A 1 
ATOM   490  C CB    . HIS A 1 63  ? 1.806   -11.828 6.012   1.00 88.31 63  A 1 
ATOM   491  C CG    . HIS A 1 63  ? 0.311   -11.963 5.915   1.00 87.06 63  A 1 
ATOM   492  N ND1   . HIS A 1 63  ? -0.581  -10.926 5.714   1.00 80.76 63  A 1 
ATOM   493  C CD2   . HIS A 1 63  ? -0.401  -13.130 5.966   1.00 80.23 63  A 1 
ATOM   494  C CE1   . HIS A 1 63  ? -1.807  -11.461 5.658   1.00 81.54 63  A 1 
ATOM   495  N NE2   . HIS A 1 63  ? -1.734  -12.794 5.800   1.00 82.24 63  A 1 
ATOM   496  N N     . ALA A 1 64  ? 2.087   -9.949  3.563   1.00 86.46 64  A 1 
ATOM   497  C CA    . ALA A 1 64  ? 1.577   -9.069  2.520   1.00 86.20 64  A 1 
ATOM   498  C C     . ALA A 1 64  ? 2.164   -9.397  1.132   1.00 87.85 64  A 1 
ATOM   499  O O     . ALA A 1 64  ? 1.443   -9.368  0.131   1.00 87.71 64  A 1 
ATOM   500  C CB    . ALA A 1 64  ? 1.892   -7.626  2.934   1.00 83.73 64  A 1 
ATOM   501  N N     . ALA A 1 65  ? 3.442   -9.772  1.072   1.00 89.54 65  A 1 
ATOM   502  C CA    . ALA A 1 65  ? 4.079   -10.212 -0.161  1.00 91.50 65  A 1 
ATOM   503  C C     . ALA A 1 65  ? 3.465   -11.521 -0.692  1.00 92.22 65  A 1 
ATOM   504  O O     . ALA A 1 65  ? 3.127   -11.605 -1.874  1.00 91.93 65  A 1 
ATOM   505  C CB    . ALA A 1 65  ? 5.586   -10.357 0.088   1.00 92.05 65  A 1 
ATOM   506  N N     . ALA A 1 66  ? 3.263   -12.508 0.175   1.00 92.80 66  A 1 
ATOM   507  C CA    . ALA A 1 66  ? 2.629   -13.767 -0.191  1.00 93.30 66  A 1 
ATOM   508  C C     . ALA A 1 66  ? 1.177   -13.556 -0.652  1.00 93.04 66  A 1 
ATOM   509  O O     . ALA A 1 66  ? 0.810   -14.020 -1.731  1.00 92.46 66  A 1 
ATOM   510  C CB    . ALA A 1 66  ? 2.715   -14.738 1.000   1.00 93.91 66  A 1 
ATOM   511  N N     . ALA A 1 67  ? 0.390   -12.785 0.098   1.00 91.27 67  A 1 
ATOM   512  C CA    . ALA A 1 67  ? -0.986  -12.456 -0.274  1.00 89.57 67  A 1 
ATOM   513  C C     . ALA A 1 67  ? -1.060  -11.729 -1.628  1.00 89.11 67  A 1 
ATOM   514  O O     . ALA A 1 67  ? -1.873  -12.083 -2.484  1.00 88.16 67  A 1 
ATOM   515  C CB    . ALA A 1 67  ? -1.601  -11.617 0.851   1.00 87.67 67  A 1 
ATOM   516  N N     . THR A 1 68  ? -0.154  -10.773 -1.858  1.00 88.96 68  A 1 
ATOM   517  C CA    . THR A 1 68  ? -0.057  -10.072 -3.145  1.00 88.84 68  A 1 
ATOM   518  C C     . THR A 1 68  ? 0.233   -11.041 -4.289  1.00 88.87 68  A 1 
ATOM   519  O O     . THR A 1 68  ? -0.441  -10.996 -5.312  1.00 88.17 68  A 1 
ATOM   520  C CB    . THR A 1 68  ? 1.031   -8.989  -3.114  1.00 88.14 68  A 1 
ATOM   521  O OG1   . THR A 1 68  ? 0.742   -8.031  -2.129  1.00 85.40 68  A 1 
ATOM   522  C CG2   . THR A 1 68  ? 1.133   -8.240  -4.448  1.00 85.34 68  A 1 
ATOM   523  N N     . TYR A 1 69  ? 1.210   -11.930 -4.111  1.00 92.23 69  A 1 
ATOM   524  C CA    . TYR A 1 69  ? 1.555   -12.894 -5.151  1.00 92.70 69  A 1 
ATOM   525  C C     . TYR A 1 69  ? 0.411   -13.862 -5.450  1.00 92.44 69  A 1 
ATOM   526  O O     . TYR A 1 69  ? 0.111   -14.105 -6.618  1.00 92.12 69  A 1 
ATOM   527  C CB    . TYR A 1 69  ? 2.827   -13.648 -4.767  1.00 93.19 69  A 1 
ATOM   528  C CG    . TYR A 1 69  ? 3.203   -14.680 -5.809  1.00 91.50 69  A 1 
ATOM   529  C CD1   . TYR A 1 69  ? 3.009   -16.047 -5.557  1.00 87.10 69  A 1 
ATOM   530  C CD2   . TYR A 1 69  ? 3.686   -14.263 -7.061  1.00 87.17 69  A 1 
ATOM   531  C CE1   . TYR A 1 69  ? 3.307   -16.997 -6.547  1.00 85.21 69  A 1 
ATOM   532  C CE2   . TYR A 1 69  ? 3.977   -15.211 -8.062  1.00 84.60 69  A 1 
ATOM   533  C CZ    . TYR A 1 69  ? 3.792   -16.573 -7.800  1.00 86.43 69  A 1 
ATOM   534  O OH    . TYR A 1 69  ? 4.079   -17.494 -8.774  1.00 85.04 69  A 1 
ATOM   535  N N     . ILE A 1 70  ? -0.250  -14.384 -4.419  1.00 92.36 70  A 1 
ATOM   536  C CA    . ILE A 1 70  ? -1.401  -15.281 -4.572  1.00 91.90 70  A 1 
ATOM   537  C C     . ILE A 1 70  ? -2.524  -14.579 -5.345  1.00 90.97 70  A 1 
ATOM   538  O O     . ILE A 1 70  ? -3.068  -15.147 -6.290  1.00 89.77 70  A 1 
ATOM   539  C CB    . ILE A 1 70  ? -1.895  -15.767 -3.192  1.00 92.29 70  A 1 
ATOM   540  C CG1   . ILE A 1 70  ? -0.853  -16.682 -2.517  1.00 91.70 70  A 1 
ATOM   541  C CG2   . ILE A 1 70  ? -3.228  -16.526 -3.324  1.00 91.64 70  A 1 
ATOM   542  C CD1   . ILE A 1 70  ? -1.042  -16.780 -0.997  1.00 90.64 70  A 1 
ATOM   543  N N     . LEU A 1 71  ? -2.835  -13.344 -4.971  1.00 88.50 71  A 1 
ATOM   544  C CA    . LEU A 1 71  ? -3.883  -12.568 -5.628  1.00 86.59 71  A 1 
ATOM   545  C C     . LEU A 1 71  ? -3.559  -12.316 -7.106  1.00 85.83 71  A 1 
ATOM   546  O O     . LEU A 1 71  ? -4.408  -12.535 -7.971  1.00 84.60 71  A 1 
ATOM   547  C CB    . LEU A 1 71  ? -4.072  -11.247 -4.859  1.00 84.37 71  A 1 
ATOM   548  C CG    . LEU A 1 71  ? -5.240  -10.401 -5.406  1.00 76.38 71  A 1 
ATOM   549  C CD1   . LEU A 1 71  ? -6.592  -11.024 -5.082  1.00 71.67 71  A 1 
ATOM   550  C CD2   . LEU A 1 71  ? -5.203  -9.012  -4.793  1.00 71.65 71  A 1 
ATOM   551  N N     . GLU A 1 72  ? -2.335  -11.896 -7.403  1.00 87.05 72  A 1 
ATOM   552  C CA    . GLU A 1 72  ? -1.919  -11.642 -8.782  1.00 86.79 72  A 1 
ATOM   553  C C     . GLU A 1 72  ? -1.851  -12.935 -9.608  1.00 87.52 72  A 1 
ATOM   554  O O     . GLU A 1 72  ? -2.327  -12.966 -10.743 1.00 87.10 72  A 1 
ATOM   555  C CB    . GLU A 1 72  ? -0.590  -10.882 -8.798  1.00 85.34 72  A 1 
ATOM   556  C CG    . GLU A 1 72  ? -0.742  -9.417  -8.353  1.00 78.26 72  A 1 
ATOM   557  C CD    . GLU A 1 72  ? -1.730  -8.634  -9.243  1.00 76.99 72  A 1 
ATOM   558  O OE1   . GLU A 1 72  ? -2.708  -8.069  -8.701  1.00 71.48 72  A 1 
ATOM   559  O OE2   . GLU A 1 72  ? -1.555  -8.628  -10.474 1.00 70.57 72  A 1 
ATOM   560  N N     . ALA A 1 73  ? -1.358  -14.027 -9.031  1.00 89.35 73  A 1 
ATOM   561  C CA    . ALA A 1 73  ? -1.368  -15.339 -9.679  1.00 90.01 73  A 1 
ATOM   562  C C     . ALA A 1 73  ? -2.797  -15.769 -10.033 1.00 89.55 73  A 1 
ATOM   563  O O     . ALA A 1 73  ? -3.052  -16.219 -11.155 1.00 88.69 73  A 1 
ATOM   564  C CB    . ALA A 1 73  ? -0.678  -16.348 -8.760  1.00 91.04 73  A 1 
ATOM   565  N N     . GLY A 1 74  ? -3.738  -15.555 -9.127  1.00 88.49 74  A 1 
ATOM   566  C CA    . GLY A 1 74  ? -5.146  -15.828 -9.355  1.00 86.77 74  A 1 
ATOM   567  C C     . GLY A 1 74  ? -5.748  -14.980 -10.477 1.00 85.90 74  A 1 
ATOM   568  O O     . GLY A 1 74  ? -6.385  -15.523 -11.385 1.00 84.06 74  A 1 
ATOM   569  N N     . LYS A 1 75  ? -5.495  -13.673 -10.481 1.00 84.38 75  A 1 
ATOM   570  C CA    . LYS A 1 75  ? -5.964  -12.759 -11.537 1.00 81.90 75  A 1 
ATOM   571  C C     . LYS A 1 75  ? -5.460  -13.150 -12.924 1.00 81.44 75  A 1 
ATOM   572  O O     . LYS A 1 75  ? -6.204  -13.075 -13.899 1.00 79.51 75  A 1 
ATOM   573  C CB    . LYS A 1 75  ? -5.492  -11.337 -11.244 1.00 79.45 75  A 1 
ATOM   574  C CG    . LYS A 1 75  ? -6.251  -10.704 -10.076 1.00 72.20 75  A 1 
ATOM   575  C CD    . LYS A 1 75  ? -5.555  -9.403  -9.725  1.00 68.84 75  A 1 
ATOM   576  C CE    . LYS A 1 75  ? -6.113  -8.844  -8.431  1.00 61.50 75  A 1 
ATOM   577  N NZ    . LYS A 1 75  ? -5.194  -7.817  -7.906  1.00 56.30 75  A 1 
ATOM   578  N N     . HIS A 1 76  ? -4.203  -13.584 -12.991 1.00 85.82 76  A 1 
ATOM   579  C CA    . HIS A 1 76  ? -3.596  -14.065 -14.225 1.00 85.42 76  A 1 
ATOM   580  C C     . HIS A 1 76  ? -3.946  -15.528 -14.537 1.00 86.05 76  A 1 
ATOM   581  O O     . HIS A 1 76  ? -3.539  -16.027 -15.591 1.00 83.23 76  A 1 
ATOM   582  C CB    . HIS A 1 76  ? -2.092  -13.799 -14.178 1.00 83.68 76  A 1 
ATOM   583  C CG    . HIS A 1 76  ? -1.787  -12.338 -14.334 1.00 79.99 76  A 1 
ATOM   584  N ND1   . HIS A 1 76  ? -1.872  -11.611 -15.505 1.00 70.37 76  A 1 
ATOM   585  C CD2   . HIS A 1 76  ? -1.424  -11.451 -13.347 1.00 69.58 76  A 1 
ATOM   586  C CE1   . HIS A 1 76  ? -1.570  -10.335 -15.230 1.00 70.12 76  A 1 
ATOM   587  N NE2   . HIS A 1 76  ? -1.296  -10.199 -13.926 1.00 70.36 76  A 1 
ATOM   588  N N     . ARG A 1 77  ? -4.701  -16.197 -13.671 1.00 86.82 77  A 1 
ATOM   589  C CA    . ARG A 1 77  ? -5.023  -17.630 -13.769 1.00 87.66 77  A 1 
ATOM   590  C C     . ARG A 1 77  ? -3.768  -18.483 -13.992 1.00 89.25 77  A 1 
ATOM   591  O O     . ARG A 1 77  ? -3.766  -19.369 -14.847 1.00 86.35 77  A 1 
ATOM   592  C CB    . ARG A 1 77  ? -6.099  -17.881 -14.836 1.00 85.17 77  A 1 
ATOM   593  C CG    . ARG A 1 77  ? -7.391  -17.087 -14.576 1.00 79.06 77  A 1 
ATOM   594  C CD    . ARG A 1 77  ? -8.399  -17.440 -15.661 1.00 71.78 77  A 1 
ATOM   595  N NE    . ARG A 1 77  ? -9.665  -16.717 -15.463 1.00 62.78 77  A 1 
ATOM   596  C CZ    . ARG A 1 77  ? -10.758 -16.844 -16.196 1.00 55.94 77  A 1 
ATOM   597  N NH1   . ARG A 1 77  ? -10.792 -17.653 -17.226 1.00 49.99 77  A 1 
ATOM   598  N NH2   . ARG A 1 77  ? -11.819 -16.151 -15.899 1.00 48.46 77  A 1 
ATOM   599  N N     . ALA A 1 78  ? -2.723  -18.173 -13.248 1.00 89.26 78  A 1 
ATOM   600  C CA    . ALA A 1 78  ? -1.449  -18.869 -13.353 1.00 90.00 78  A 1 
ATOM   601  C C     . ALA A 1 78  ? -1.635  -20.369 -13.129 1.00 90.79 78  A 1 
ATOM   602  O O     . ALA A 1 78  ? -2.322  -20.808 -12.195 1.00 89.76 78  A 1 
ATOM   603  C CB    . ALA A 1 78  ? -0.454  -18.245 -12.375 1.00 89.25 78  A 1 
ATOM   604  N N     . ASP A 1 79  ? -1.026  -21.176 -13.990 1.00 91.37 79  A 1 
ATOM   605  C CA    . ASP A 1 79  ? -0.985  -22.620 -13.829 1.00 92.23 79  A 1 
ATOM   606  C C     . ASP A 1 79  ? 0.178   -23.046 -12.912 1.00 93.62 79  A 1 
ATOM   607  O O     . ASP A 1 79  ? 1.023   -22.244 -12.505 1.00 93.07 79  A 1 
ATOM   608  C CB    . ASP A 1 79  ? -0.984  -23.315 -15.200 1.00 90.15 79  A 1 
ATOM   609  C CG    . ASP A 1 79  ? 0.276   -23.107 -16.043 1.00 85.57 79  A 1 
ATOM   610  O OD1   . ASP A 1 79  ? 1.308   -22.670 -15.504 1.00 77.55 79  A 1 
ATOM   611  O OD2   . ASP A 1 79  ? 0.216   -23.462 -17.241 1.00 78.39 79  A 1 
ATOM   612  N N     . LYS A 1 80  ? 0.230   -24.344 -12.581 1.00 92.81 80  A 1 
ATOM   613  C CA    . LYS A 1 80  ? 1.289   -24.889 -11.725 1.00 93.65 80  A 1 
ATOM   614  C C     . LYS A 1 80  ? 2.690   -24.628 -12.296 1.00 94.39 80  A 1 
ATOM   615  O O     . LYS A 1 80  ? 3.615   -24.404 -11.529 1.00 93.60 80  A 1 
ATOM   616  C CB    . LYS A 1 80  ? 1.047   -26.395 -11.463 1.00 92.26 80  A 1 
ATOM   617  C CG    . LYS A 1 80  ? 2.087   -26.978 -10.490 1.00 87.39 80  A 1 
ATOM   618  C CD    . LYS A 1 80  ? 1.826   -28.432 -10.052 1.00 84.11 80  A 1 
ATOM   619  C CE    . LYS A 1 80  ? 2.934   -28.840 -9.073  1.00 75.72 80  A 1 
ATOM   620  N NZ    . LYS A 1 80  ? 2.755   -30.169 -8.411  1.00 67.83 80  A 1 
ATOM   621  N N     . SER A 1 81  ? 2.850   -24.648 -13.610 1.00 94.15 81  A 1 
ATOM   622  C CA    . SER A 1 81  ? 4.145   -24.401 -14.259 1.00 94.38 81  A 1 
ATOM   623  C C     . SER A 1 81  ? 4.598   -22.961 -14.041 1.00 94.68 81  A 1 
ATOM   624  O O     . SER A 1 81  ? 5.714   -22.731 -13.573 1.00 93.75 81  A 1 
ATOM   625  C CB    . SER A 1 81  ? 4.045   -24.707 -15.756 1.00 93.79 81  A 1 
ATOM   626  O OG    . SER A 1 81  ? 5.326   -24.640 -16.341 1.00 80.22 81  A 1 
ATOM   627  N N     . THR A 1 82  ? 3.713   -22.000 -14.271 1.00 94.87 82  A 1 
ATOM   628  C CA    . THR A 1 82  ? 3.981   -20.577 -14.063 1.00 93.77 82  A 1 
ATOM   629  C C     . THR A 1 82  ? 4.309   -20.271 -12.603 1.00 94.39 82  A 1 
ATOM   630  O O     . THR A 1 82  ? 5.279   -19.565 -12.324 1.00 93.54 82  A 1 
ATOM   631  C CB    . THR A 1 82  ? 2.778   -19.734 -14.510 1.00 91.79 82  A 1 
ATOM   632  O OG1   . THR A 1 82  ? 2.429   -20.038 -15.841 1.00 86.54 82  A 1 
ATOM   633  C CG2   . THR A 1 82  ? 3.055   -18.242 -14.453 1.00 85.31 82  A 1 
ATOM   634  N N     . LEU A 1 83  ? 3.547   -20.841 -11.672 1.00 95.18 83  A 1 
ATOM   635  C CA    . LEU A 1 83  ? 3.817   -20.708 -10.236 1.00 95.21 83  A 1 
ATOM   636  C C     . LEU A 1 83  ? 5.191   -21.276 -9.888  1.00 95.51 83  A 1 
ATOM   637  O O     . LEU A 1 83  ? 5.991   -20.583 -9.274  1.00 94.99 83  A 1 
ATOM   638  C CB    . LEU A 1 83  ? 2.738   -21.438 -9.419  1.00 94.42 83  A 1 
ATOM   639  C CG    . LEU A 1 83  ? 1.328   -20.841 -9.497  1.00 91.64 83  A 1 
ATOM   640  C CD1   . LEU A 1 83  ? 0.342   -21.770 -8.776  1.00 85.53 83  A 1 
ATOM   641  C CD2   . LEU A 1 83  ? 1.241   -19.476 -8.838  1.00 84.41 83  A 1 
ATOM   642  N N     . SER A 1 84  ? 5.485   -22.498 -10.300 1.00 95.78 84  A 1 
ATOM   643  C CA    . SER A 1 84  ? 6.736   -23.185 -9.970  1.00 95.73 84  A 1 
ATOM   644  C C     . SER A 1 84  ? 7.948   -22.416 -10.498 1.00 95.73 84  A 1 
ATOM   645  O O     . SER A 1 84  ? 8.886   -22.199 -9.744  1.00 95.02 84  A 1 
ATOM   646  C CB    . SER A 1 84  ? 6.766   -24.608 -10.524 1.00 94.93 84  A 1 
ATOM   647  O OG    . SER A 1 84  ? 5.660   -25.358 -10.048 1.00 80.72 84  A 1 
ATOM   648  N N     . THR A 1 85  ? 7.894   -21.930 -11.725 1.00 95.22 85  A 1 
ATOM   649  C CA    . THR A 1 85  ? 8.986   -21.143 -12.324 1.00 94.41 85  A 1 
ATOM   650  C C     . THR A 1 85  ? 9.277   -19.881 -11.514 1.00 94.38 85  A 1 
ATOM   651  O O     . THR A 1 85  ? 10.424  -19.615 -11.167 1.00 93.62 85  A 1 
ATOM   652  C CB    . THR A 1 85  ? 8.655   -20.770 -13.778 1.00 93.79 85  A 1 
ATOM   653  O OG1   . THR A 1 85  ? 8.401   -21.927 -14.540 1.00 85.93 85  A 1 
ATOM   654  C CG2   . THR A 1 85  ? 9.798   -20.040 -14.468 1.00 83.19 85  A 1 
ATOM   655  N N     . TYR A 1 86  ? 8.249   -19.125 -11.150 1.00 94.59 86  A 1 
ATOM   656  C CA    . TYR A 1 86  ? 8.445   -17.903 -10.366 1.00 93.70 86  A 1 
ATOM   657  C C     . TYR A 1 86  ? 8.977   -18.191 -8.950  1.00 94.37 86  A 1 
ATOM   658  O O     . TYR A 1 86  ? 9.842   -17.479 -8.448  1.00 94.11 86  A 1 
ATOM   659  C CB    . TYR A 1 86  ? 7.132   -17.128 -10.304 1.00 92.46 86  A 1 
ATOM   660  C CG    . TYR A 1 86  ? 7.283   -15.800 -9.604  1.00 89.94 86  A 1 
ATOM   661  C CD1   . TYR A 1 86  ? 7.025   -15.681 -8.232  1.00 85.46 86  A 1 
ATOM   662  C CD2   . TYR A 1 86  ? 7.748   -14.673 -10.325 1.00 84.62 86  A 1 
ATOM   663  C CE1   . TYR A 1 86  ? 7.219   -14.451 -7.578  1.00 82.34 86  A 1 
ATOM   664  C CE2   . TYR A 1 86  ? 7.939   -13.445 -9.675  1.00 81.49 86  A 1 
ATOM   665  C CZ    . TYR A 1 86  ? 7.679   -13.338 -8.301  1.00 83.12 86  A 1 
ATOM   666  O OH    . TYR A 1 86  ? 7.872   -12.138 -7.664  1.00 80.42 86  A 1 
ATOM   667  N N     . LEU A 1 87  ? 8.494   -19.254 -8.312  1.00 94.97 87  A 1 
ATOM   668  C CA    . LEU A 1 87  ? 8.957   -19.668 -6.992  1.00 95.52 87  A 1 
ATOM   669  C C     . LEU A 1 87  ? 10.420  -20.142 -7.029  1.00 95.73 87  A 1 
ATOM   670  O O     . LEU A 1 87  ? 11.201  -19.779 -6.155  1.00 95.14 87  A 1 
ATOM   671  C CB    . LEU A 1 87  ? 8.024   -20.763 -6.453  1.00 95.70 87  A 1 
ATOM   672  C CG    . LEU A 1 87  ? 6.602   -20.288 -6.123  1.00 94.93 87  A 1 
ATOM   673  C CD1   . LEU A 1 87  ? 5.683   -21.487 -5.891  1.00 92.51 87  A 1 
ATOM   674  C CD2   . LEU A 1 87  ? 6.561   -19.433 -4.865  1.00 91.56 87  A 1 
ATOM   675  N N     . GLU A 1 88  ? 10.830  -20.863 -8.064  1.00 95.33 88  A 1 
ATOM   676  C CA    . GLU A 1 88  ? 12.227  -21.255 -8.295  1.00 95.23 88  A 1 
ATOM   677  C C     . GLU A 1 88  ? 13.133  -20.031 -8.487  1.00 94.92 88  A 1 
ATOM   678  O O     . GLU A 1 88  ? 14.197  -19.953 -7.863  1.00 93.76 88  A 1 
ATOM   679  C CB    . GLU A 1 88  ? 12.326  -22.190 -9.518  1.00 94.85 88  A 1 
ATOM   680  C CG    . GLU A 1 88  ? 11.856  -23.614 -9.202  1.00 82.78 88  A 1 
ATOM   681  C CD    . GLU A 1 88  ? 11.881  -24.579 -10.411 1.00 78.74 88  A 1 
ATOM   682  O OE1   . GLU A 1 88  ? 11.401  -25.728 -10.238 1.00 71.87 88  A 1 
ATOM   683  O OE2   . GLU A 1 88  ? 12.415  -24.209 -11.473 1.00 72.08 88  A 1 
ATOM   684  N N     . ASP A 1 89  ? 12.697  -19.040 -9.242  1.00 94.87 89  A 1 
ATOM   685  C CA    . ASP A 1 89  ? 13.437  -17.787 -9.436  1.00 93.51 89  A 1 
ATOM   686  C C     . ASP A 1 89  ? 13.621  -17.025 -8.112  1.00 93.36 89  A 1 
ATOM   687  O O     . ASP A 1 89  ? 14.693  -16.446 -7.863  1.00 91.90 89  A 1 
ATOM   688  C CB    . ASP A 1 89  ? 12.712  -16.901 -10.465 1.00 92.41 89  A 1 
ATOM   689  C CG    . ASP A 1 89  ? 12.870  -17.370 -11.910 1.00 85.56 89  A 1 
ATOM   690  O OD1   . ASP A 1 89  ? 13.826  -18.122 -12.193 1.00 80.02 89  A 1 
ATOM   691  O OD2   . ASP A 1 89  ? 12.071  -16.897 -12.751 1.00 78.85 89  A 1 
ATOM   692  N N     . CYS A 1 90  ? 12.631  -17.089 -7.223  1.00 93.87 90  A 1 
ATOM   693  C CA    . CYS A 1 90  ? 12.687  -16.536 -5.872  1.00 93.37 90  A 1 
ATOM   694  C C     . CYS A 1 90  ? 13.474  -17.393 -4.869  1.00 94.27 90  A 1 
ATOM   695  O O     . CYS A 1 90  ? 13.587  -17.007 -3.704  1.00 92.89 90  A 1 
ATOM   696  C CB    . CYS A 1 90  ? 11.260  -16.261 -5.380  1.00 92.22 90  A 1 
ATOM   697  S SG    . CYS A 1 90  ? 10.507  -14.921 -6.360  1.00 88.95 90  A 1 
ATOM   698  N N     . LYS A 1 91  ? 14.064  -18.515 -5.291  1.00 94.88 91  A 1 
ATOM   699  C CA    . LYS A 1 91  ? 14.879  -19.436 -4.485  1.00 95.36 91  A 1 
ATOM   700  C C     . LYS A 1 91  ? 14.093  -20.260 -3.457  1.00 96.27 91  A 1 
ATOM   701  O O     . LYS A 1 91  ? 14.680  -20.705 -2.474  1.00 94.76 91  A 1 
ATOM   702  C CB    . LYS A 1 91  ? 16.100  -18.731 -3.853  1.00 94.44 91  A 1 
ATOM   703  C CG    . LYS A 1 91  ? 16.923  -17.852 -4.806  1.00 91.43 91  A 1 
ATOM   704  C CD    . LYS A 1 91  ? 17.449  -18.654 -5.979  1.00 82.81 91  A 1 
ATOM   705  C CE    . LYS A 1 91  ? 18.212  -17.747 -6.935  1.00 76.72 91  A 1 
ATOM   706  N NZ    . LYS A 1 91  ? 18.375  -18.411 -8.257  1.00 66.05 91  A 1 
ATOM   707  N N     . PHE A 1 92  ? 12.820  -20.523 -3.693  1.00 96.17 92  A 1 
ATOM   708  C CA    . PHE A 1 92  ? 12.093  -21.514 -2.921  1.00 96.66 92  A 1 
ATOM   709  C C     . PHE A 1 92  ? 12.631  -22.917 -3.225  1.00 96.68 92  A 1 
ATOM   710  O O     . PHE A 1 92  ? 12.930  -23.246 -4.374  1.00 95.30 92  A 1 
ATOM   711  C CB    . PHE A 1 92  ? 10.589  -21.429 -3.197  1.00 96.63 92  A 1 
ATOM   712  C CG    . PHE A 1 92  ? 9.917   -20.225 -2.582  1.00 96.81 92  A 1 
ATOM   713  C CD1   . PHE A 1 92  ? 9.121   -20.376 -1.429  1.00 94.12 92  A 1 
ATOM   714  C CD2   . PHE A 1 92  ? 10.069  -18.946 -3.141  1.00 93.90 92  A 1 
ATOM   715  C CE1   . PHE A 1 92  ? 8.495   -19.262 -0.840  1.00 93.09 92  A 1 
ATOM   716  C CE2   . PHE A 1 92  ? 9.458   -17.836 -2.552  1.00 93.05 92  A 1 
ATOM   717  C CZ    . PHE A 1 92  ? 8.670   -17.987 -1.403  1.00 94.70 92  A 1 
ATOM   718  N N     . ASP A 1 93  ? 12.761  -23.738 -2.191  1.00 96.38 93  A 1 
ATOM   719  C CA    . ASP A 1 93  ? 13.085  -25.149 -2.372  1.00 96.12 93  A 1 
ATOM   720  C C     . ASP A 1 93  ? 11.877  -25.941 -2.904  1.00 96.83 93  A 1 
ATOM   721  O O     . ASP A 1 93  ? 10.735  -25.465 -2.919  1.00 96.01 93  A 1 
ATOM   722  C CB    . ASP A 1 93  ? 13.674  -25.736 -1.081  1.00 94.44 93  A 1 
ATOM   723  C CG    . ASP A 1 93  ? 12.688  -25.762 0.084   1.00 92.93 93  A 1 
ATOM   724  O OD1   . ASP A 1 93  ? 11.541  -26.190 -0.133  1.00 87.29 93  A 1 
ATOM   725  O OD2   . ASP A 1 93  ? 13.087  -25.355 1.192   1.00 86.67 93  A 1 
ATOM   726  N N     . ARG A 1 94  ? 12.123  -27.174 -3.349  1.00 95.88 94  A 1 
ATOM   727  C CA    . ARG A 1 94  ? 11.081  -28.024 -3.921  1.00 95.99 94  A 1 
ATOM   728  C C     . ARG A 1 94  ? 9.916   -28.296 -2.974  1.00 96.49 94  A 1 
ATOM   729  O O     . ARG A 1 94  ? 8.785   -28.401 -3.444  1.00 95.35 94  A 1 
ATOM   730  C CB    . ARG A 1 94  ? 11.665  -29.373 -4.365  1.00 94.81 94  A 1 
ATOM   731  C CG    . ARG A 1 94  ? 12.254  -29.304 -5.776  1.00 80.74 94  A 1 
ATOM   732  C CD    . ARG A 1 94  ? 12.643  -30.722 -6.215  1.00 72.83 94  A 1 
ATOM   733  N NE    . ARG A 1 94  ? 13.079  -30.738 -7.619  1.00 62.52 94  A 1 
ATOM   734  C CZ    . ARG A 1 94  ? 13.445  -31.810 -8.312  1.00 52.74 94  A 1 
ATOM   735  N NH1   . ARG A 1 94  ? 13.466  -32.988 -7.767  1.00 46.80 94  A 1 
ATOM   736  N NH2   . ARG A 1 94  ? 13.795  -31.694 -9.562  1.00 46.96 94  A 1 
ATOM   737  N N     . GLU A 1 95  ? 10.186  -28.437 -1.677  1.00 95.72 95  A 1 
ATOM   738  C CA    . GLU A 1 95  ? 9.144   -28.742 -0.700  1.00 95.46 95  A 1 
ATOM   739  C C     . GLU A 1 95  ? 8.199   -27.547 -0.527  1.00 96.17 95  A 1 
ATOM   740  O O     . GLU A 1 95  ? 6.975   -27.692 -0.597  1.00 95.43 95  A 1 
ATOM   741  C CB    . GLU A 1 95  ? 9.808   -29.149 0.624   1.00 94.55 95  A 1 
ATOM   742  C CG    . GLU A 1 95  ? 8.794   -29.714 1.626   1.00 79.32 95  A 1 
ATOM   743  C CD    . GLU A 1 95  ? 9.434   -30.141 2.967   1.00 71.88 95  A 1 
ATOM   744  O OE1   . GLU A 1 95  ? 8.660   -30.428 3.908   1.00 64.07 95  A 1 
ATOM   745  O OE2   . GLU A 1 95  ? 10.677  -30.170 3.061   1.00 64.17 95  A 1 
ATOM   746  N N     . ARG A 1 96  ? 8.770   -26.339 -0.431  1.00 96.68 96  A 1 
ATOM   747  C CA    . ARG A 1 96  ? 8.008   -25.085 -0.358  1.00 97.12 96  A 1 
ATOM   748  C C     . ARG A 1 96  ? 7.231   -24.809 -1.646  1.00 97.16 96  A 1 
ATOM   749  O O     . ARG A 1 96  ? 6.088   -24.382 -1.575  1.00 96.52 96  A 1 
ATOM   750  C CB    . ARG A 1 96  ? 8.954   -23.916 -0.051  1.00 96.64 96  A 1 
ATOM   751  C CG    . ARG A 1 96  ? 9.519   -24.036 1.363   1.00 95.72 96  A 1 
ATOM   752  C CD    . ARG A 1 96  ? 10.508  -22.902 1.657   1.00 94.20 96  A 1 
ATOM   753  N NE    . ARG A 1 96  ? 11.144  -23.124 2.954   1.00 92.41 96  A 1 
ATOM   754  C CZ    . ARG A 1 96  ? 11.310  -22.272 3.956   1.00 91.97 96  A 1 
ATOM   755  N NH1   . ARG A 1 96  ? 11.062  -20.997 3.864   1.00 87.08 96  A 1 
ATOM   756  N NH2   . ARG A 1 96  ? 11.720  -22.724 5.088   1.00 88.32 96  A 1 
ATOM   757  N N     . ILE A 1 97  ? 7.826   -25.100 -2.804  1.00 97.11 97  A 1 
ATOM   758  C CA    . ILE A 1 97  ? 7.149   -24.971 -4.101  1.00 97.15 97  A 1 
ATOM   759  C C     . ILE A 1 97  ? 5.939   -25.906 -4.168  1.00 97.01 97  A 1 
ATOM   760  O O     . ILE A 1 97  ? 4.850   -25.473 -4.536  1.00 96.46 97  A 1 
ATOM   761  C CB    . ILE A 1 97  ? 8.128   -25.237 -5.267  1.00 96.81 97  A 1 
ATOM   762  C CG1   . ILE A 1 97  ? 9.178   -24.113 -5.337  1.00 95.61 97  A 1 
ATOM   763  C CG2   . ILE A 1 97  ? 7.377   -25.341 -6.611  1.00 95.59 97  A 1 
ATOM   764  C CD1   . ILE A 1 97  ? 10.357  -24.413 -6.266  1.00 92.92 97  A 1 
ATOM   765  N N     . GLU A 1 98  ? 6.130   -27.159 -3.798  1.00 96.68 98  A 1 
ATOM   766  C CA    . GLU A 1 98  ? 5.041   -28.138 -3.872  1.00 96.03 98  A 1 
ATOM   767  C C     . GLU A 1 98  ? 3.914   -27.804 -2.883  1.00 96.16 98  A 1 
ATOM   768  O O     . GLU A 1 98  ? 2.735   -27.857 -3.251  1.00 96.03 98  A 1 
ATOM   769  C CB    . GLU A 1 98  ? 5.601   -29.558 -3.649  1.00 95.65 98  A 1 
ATOM   770  C CG    . GLU A 1 98  ? 4.613   -30.663 -4.085  1.00 80.65 98  A 1 
ATOM   771  C CD    . GLU A 1 98  ? 4.267   -30.645 -5.600  1.00 73.31 98  A 1 
ATOM   772  O OE1   . GLU A 1 98  ? 3.207   -31.176 -5.997  1.00 66.91 98  A 1 
ATOM   773  O OE2   . GLU A 1 98  ? 5.013   -30.089 -6.428  1.00 66.49 98  A 1 
ATOM   774  N N     . LEU A 1 99  ? 4.265   -27.362 -1.666  1.00 97.06 99  A 1 
ATOM   775  C CA    . LEU A 1 99  ? 3.289   -26.896 -0.690  1.00 96.80 99  A 1 
ATOM   776  C C     . LEU A 1 99  ? 2.531   -25.665 -1.202  1.00 97.05 99  A 1 
ATOM   777  O O     . LEU A 1 99  ? 1.309   -25.653 -1.184  1.00 96.52 99  A 1 
ATOM   778  C CB    . LEU A 1 99  ? 4.001   -26.610 0.644   1.00 96.42 99  A 1 
ATOM   779  C CG    . LEU A 1 99  ? 3.030   -26.184 1.761   1.00 90.66 99  A 1 
ATOM   780  C CD1   . LEU A 1 99  ? 2.035   -27.291 2.136   1.00 86.01 99  A 1 
ATOM   781  C CD2   . LEU A 1 99  ? 3.839   -25.831 3.012   1.00 86.65 99  A 1 
ATOM   782  N N     . PHE A 1 100 ? 3.247   -24.667 -1.728  1.00 97.26 100 A 1 
ATOM   783  C CA    . PHE A 1 100 ? 2.622   -23.469 -2.287  1.00 97.27 100 A 1 
ATOM   784  C C     . PHE A 1 100 ? 1.647   -23.815 -3.414  1.00 97.11 100 A 1 
ATOM   785  O O     . PHE A 1 100 ? 0.502   -23.366 -3.411  1.00 96.59 100 A 1 
ATOM   786  C CB    . PHE A 1 100 ? 3.701   -22.500 -2.789  1.00 96.74 100 A 1 
ATOM   787  C CG    . PHE A 1 100 ? 3.179   -21.110 -3.103  1.00 95.55 100 A 1 
ATOM   788  C CD1   . PHE A 1 100 ? 2.359   -20.881 -4.217  1.00 90.69 100 A 1 
ATOM   789  C CD2   . PHE A 1 100 ? 3.463   -20.047 -2.222  1.00 90.22 100 A 1 
ATOM   790  C CE1   . PHE A 1 100 ? 1.786   -19.614 -4.422  1.00 88.29 100 A 1 
ATOM   791  C CE2   . PHE A 1 100 ? 2.895   -18.784 -2.427  1.00 87.53 100 A 1 
ATOM   792  C CZ    . PHE A 1 100 ? 2.044   -18.571 -3.516  1.00 89.25 100 A 1 
ATOM   793  N N     . CYS A 1 101 ? 2.079   -24.639 -4.357  1.00 96.71 101 A 1 
ATOM   794  C CA    . CYS A 1 101 ? 1.236   -25.065 -5.470  1.00 96.33 101 A 1 
ATOM   795  C C     . CYS A 1 101 ? 0.003   -25.839 -4.993  1.00 96.01 101 A 1 
ATOM   796  O O     . CYS A 1 101 ? -1.080  -25.647 -5.543  1.00 95.50 101 A 1 
ATOM   797  C CB    . CYS A 1 101 ? 2.061   -25.919 -6.435  1.00 96.07 101 A 1 
ATOM   798  S SG    . CYS A 1 101 ? 3.288   -24.902 -7.311  1.00 94.04 101 A 1 
ATOM   799  N N     . THR A 1 102 ? 0.160   -26.680 -3.982  1.00 96.17 102 A 1 
ATOM   800  C CA    . THR A 1 102 ? -0.943  -27.459 -3.406  1.00 95.63 102 A 1 
ATOM   801  C C     . THR A 1 102 ? -1.968  -26.550 -2.733  1.00 95.32 102 A 1 
ATOM   802  O O     . THR A 1 102 ? -3.151  -26.608 -3.078  1.00 94.97 102 A 1 
ATOM   803  C CB    . THR A 1 102 ? -0.421  -28.515 -2.418  1.00 95.61 102 A 1 
ATOM   804  O OG1   . THR A 1 102 ? 0.438   -29.398 -3.106  1.00 88.81 102 A 1 
ATOM   805  C CG2   . THR A 1 102 ? -1.541  -29.357 -1.817  1.00 86.76 102 A 1 
ATOM   806  N N     . GLU A 1 103 ? -1.518  -25.645 -1.853  1.00 96.26 103 A 1 
ATOM   807  C CA    . GLU A 1 103 ? -2.397  -24.680 -1.177  1.00 95.66 103 A 1 
ATOM   808  C C     . GLU A 1 103 ? -3.079  -23.745 -2.192  1.00 95.20 103 A 1 
ATOM   809  O O     . GLU A 1 103 ? -4.274  -23.472 -2.085  1.00 94.23 103 A 1 
ATOM   810  C CB    . GLU A 1 103 ? -1.590  -23.886 -0.139  1.00 95.35 103 A 1 
ATOM   811  C CG    . GLU A 1 103 ? -1.107  -24.710 1.070   1.00 91.06 103 A 1 
ATOM   812  C CD    . GLU A 1 103 ? -2.220  -25.165 2.035   1.00 89.65 103 A 1 
ATOM   813  O OE1   . GLU A 1 103 ? -1.927  -26.030 2.906   1.00 81.72 103 A 1 
ATOM   814  O OE2   . GLU A 1 103 ? -3.344  -24.643 1.945   1.00 82.46 103 A 1 
ATOM   815  N N     . TYR A 1 104 ? -2.372  -23.322 -3.232  1.00 95.95 104 A 1 
ATOM   816  C CA    . TYR A 1 104 ? -2.952  -22.526 -4.304  1.00 95.32 104 A 1 
ATOM   817  C C     . TYR A 1 104 ? -4.044  -23.287 -5.062  1.00 94.46 104 A 1 
ATOM   818  O O     . TYR A 1 104 ? -5.140  -22.757 -5.259  1.00 93.22 104 A 1 
ATOM   819  C CB    . TYR A 1 104 ? -1.857  -22.047 -5.262  1.00 94.77 104 A 1 
ATOM   820  C CG    . TYR A 1 104 ? -2.392  -21.189 -6.378  1.00 94.03 104 A 1 
ATOM   821  C CD1   . TYR A 1 104 ? -2.764  -21.756 -7.616  1.00 90.81 104 A 1 
ATOM   822  C CD2   . TYR A 1 104 ? -2.579  -19.808 -6.174  1.00 90.51 104 A 1 
ATOM   823  C CE1   . TYR A 1 104 ? -3.300  -20.971 -8.636  1.00 89.09 104 A 1 
ATOM   824  C CE2   . TYR A 1 104 ? -3.112  -19.001 -7.193  1.00 88.84 104 A 1 
ATOM   825  C CZ    . TYR A 1 104 ? -3.476  -19.586 -8.426  1.00 89.66 104 A 1 
ATOM   826  O OH    . TYR A 1 104 ? -4.003  -18.818 -9.423  1.00 87.32 104 A 1 
ATOM   827  N N     . GLN A 1 105 ? -3.795  -24.536 -5.459  1.00 94.21 105 A 1 
ATOM   828  C CA    . GLN A 1 105 ? -4.786  -25.340 -6.174  1.00 93.06 105 A 1 
ATOM   829  C C     . GLN A 1 105 ? -6.032  -25.621 -5.321  1.00 92.65 105 A 1 
ATOM   830  O O     . GLN A 1 105 ? -7.135  -25.625 -5.868  1.00 91.18 105 A 1 
ATOM   831  C CB    . GLN A 1 105 ? -4.179  -26.666 -6.655  1.00 91.83 105 A 1 
ATOM   832  C CG    . GLN A 1 105 ? -3.193  -26.502 -7.822  1.00 79.18 105 A 1 
ATOM   833  C CD    . GLN A 1 105 ? -3.801  -25.936 -9.110  1.00 72.06 105 A 1 
ATOM   834  O OE1   . GLN A 1 105 ? -4.966  -26.085 -9.424  1.00 63.91 105 A 1 
ATOM   835  N NE2   . GLN A 1 105 ? -3.005  -25.278 -9.917  1.00 60.70 105 A 1 
ATOM   836  N N     . ASN A 1 106 ? -5.859  -25.798 -4.012  1.00 92.84 106 A 1 
ATOM   837  C CA    . ASN A 1 106 ? -6.963  -26.036 -3.082  1.00 92.15 106 A 1 
ATOM   838  C C     . ASN A 1 106 ? -7.846  -24.790 -2.900  1.00 91.41 106 A 1 
ATOM   839  O O     . ASN A 1 106 ? -9.054  -24.929 -2.717  1.00 89.70 106 A 1 
ATOM   840  C CB    . ASN A 1 106 ? -6.385  -26.499 -1.741  1.00 91.96 106 A 1 
ATOM   841  C CG    . ASN A 1 106 ? -5.790  -27.894 -1.803  1.00 88.42 106 A 1 
ATOM   842  O OD1   . ASN A 1 106 ? -6.026  -28.676 -2.706  1.00 81.31 106 A 1 
ATOM   843  N ND2   . ASN A 1 106 ? -5.019  -28.256 -0.802  1.00 79.83 106 A 1 
ATOM   844  N N     . ASN A 1 107 ? -7.259  -23.595 -2.996  1.00 91.83 107 A 1 
ATOM   845  C CA    . ASN A 1 107 ? -7.952  -22.347 -2.664  1.00 90.53 107 A 1 
ATOM   846  C C     . ASN A 1 107 ? -8.316  -21.486 -3.881  1.00 89.09 107 A 1 
ATOM   847  O O     . ASN A 1 107 ? -9.190  -20.628 -3.765  1.00 86.03 107 A 1 
ATOM   848  C CB    . ASN A 1 107 ? -7.094  -21.584 -1.650  1.00 89.89 107 A 1 
ATOM   849  C CG    . ASN A 1 107 ? -7.038  -22.304 -0.314  1.00 88.64 107 A 1 
ATOM   850  O OD1   . ASN A 1 107 ? -8.027  -22.432 0.385   1.00 80.15 107 A 1 
ATOM   851  N ND2   . ASN A 1 107 ? -5.894  -22.809 0.079   1.00 80.09 107 A 1 
ATOM   852  N N     . LYS A 1 108 ? -7.714  -21.711 -5.052  1.00 88.15 108 A 1 
ATOM   853  C CA    . LYS A 1 108 ? -7.873  -20.834 -6.233  1.00 86.54 108 A 1 
ATOM   854  C C     . LYS A 1 108 ? -9.316  -20.557 -6.654  1.00 85.49 108 A 1 
ATOM   855  O O     . LYS A 1 108 ? -9.594  -19.496 -7.183  1.00 82.93 108 A 1 
ATOM   856  C CB    . LYS A 1 108 ? -7.075  -21.401 -7.420  1.00 84.56 108 A 1 
ATOM   857  C CG    . LYS A 1 108 ? -7.688  -22.700 -7.971  1.00 81.24 108 A 1 
ATOM   858  C CD    . LYS A 1 108 ? -6.906  -23.212 -9.176  1.00 79.62 108 A 1 
ATOM   859  C CE    . LYS A 1 108 ? -7.646  -24.439 -9.743  1.00 72.00 108 A 1 
ATOM   860  N NZ    . LYS A 1 108 ? -6.944  -24.972 -10.913 1.00 65.87 108 A 1 
ATOM   861  N N     . ASN A 1 109 ? -10.212 -21.513 -6.446  1.00 85.92 109 A 1 
ATOM   862  C CA    . ASN A 1 109 ? -11.626 -21.375 -6.825  1.00 85.28 109 A 1 
ATOM   863  C C     . ASN A 1 109 ? -12.442 -20.576 -5.801  1.00 84.70 109 A 1 
ATOM   864  O O     . ASN A 1 109 ? -13.554 -20.169 -6.108  1.00 80.57 109 A 1 
ATOM   865  C CB    . ASN A 1 109 ? -12.237 -22.772 -7.015  1.00 83.74 109 A 1 
ATOM   866  C CG    . ASN A 1 109 ? -11.661 -23.558 -8.178  1.00 80.70 109 A 1 
ATOM   867  O OD1   . ASN A 1 109 ? -11.128 -23.053 -9.147  1.00 72.86 109 A 1 
ATOM   868  N ND2   . ASN A 1 109 ? -11.777 -24.873 -8.118  1.00 71.95 109 A 1 
ATOM   869  N N     . SER A 1 110 ? -11.904 -20.393 -4.603  1.00 83.78 110 A 1 
ATOM   870  C CA    . SER A 1 110 ? -12.526 -19.662 -3.496  1.00 82.14 110 A 1 
ATOM   871  C C     . SER A 1 110 ? -11.941 -18.262 -3.325  1.00 80.88 110 A 1 
ATOM   872  O O     . SER A 1 110 ? -12.454 -17.490 -2.527  1.00 77.00 110 A 1 
ATOM   873  C CB    . SER A 1 110 ? -12.368 -20.453 -2.197  1.00 80.32 110 A 1 
ATOM   874  O OG    . SER A 1 110 ? -12.856 -21.777 -2.349  1.00 73.83 110 A 1 
ATOM   875  N N     . LEU A 1 111 ? -10.866 -17.944 -4.039  1.00 80.20 111 A 1 
ATOM   876  C CA    . LEU A 1 111 ? -10.303 -16.601 -4.052  1.00 77.13 111 A 1 
ATOM   877  C C     . LEU A 1 111 ? -11.287 -15.661 -4.759  1.00 73.26 111 A 1 
ATOM   878  O O     . LEU A 1 111 ? -11.673 -15.905 -5.903  1.00 67.99 111 A 1 
ATOM   879  C CB    . LEU A 1 111 ? -8.931  -16.586 -4.745  1.00 76.54 111 A 1 
ATOM   880  C CG    . LEU A 1 111 ? -7.837  -17.415 -4.040  1.00 75.53 111 A 1 
ATOM   881  C CD1   . LEU A 1 111 ? -6.567  -17.449 -4.885  1.00 72.30 111 A 1 
ATOM   882  C CD2   . LEU A 1 111 ? -7.466  -16.853 -2.668  1.00 72.07 111 A 1 
ATOM   883  N N     . GLU A 1 112 ? -11.649 -14.562 -4.081  1.00 70.14 112 A 1 
ATOM   884  C CA    . GLU A 1 112 ? -12.416 -13.480 -4.682  1.00 65.28 112 A 1 
ATOM   885  C C     . GLU A 1 112 ? -11.486 -12.630 -5.555  1.00 63.29 112 A 1 
ATOM   886  O O     . GLU A 1 112 ? -10.793 -11.732 -5.072  1.00 57.10 112 A 1 
ATOM   887  C CB    . GLU A 1 112 ? -13.104 -12.634 -3.604  1.00 58.82 112 A 1 
ATOM   888  C CG    . GLU A 1 112 ? -14.211 -13.410 -2.863  1.00 51.56 112 A 1 
ATOM   889  C CD    . GLU A 1 112 ? -15.009 -12.531 -1.882  1.00 47.50 112 A 1 
ATOM   890  O OE1   . GLU A 1 112 ? -16.071 -13.008 -1.437  1.00 41.57 112 A 1 
ATOM   891  O OE2   . GLU A 1 112 ? -14.578 -11.394 -1.597  1.00 42.86 112 A 1 
ATOM   892  N N     . ILE A 1 113 ? -11.446 -12.940 -6.861  1.00 66.89 113 A 1 
ATOM   893  C CA    . ILE A 1 113 ? -10.558 -12.319 -7.847  1.00 62.27 113 A 1 
ATOM   894  C C     . ILE A 1 113 ? -11.351 -11.701 -8.990  1.00 57.20 113 A 1 
ATOM   895  O O     . ILE A 1 113 ? -12.242 -12.366 -9.541  1.00 51.51 113 A 1 
ATOM   896  C CB    . ILE A 1 113 ? -9.524  -13.343 -8.374  1.00 57.37 113 A 1 
ATOM   897  C CG1   . ILE A 1 113 ? -8.693  -13.926 -7.218  1.00 53.02 113 A 1 
ATOM   898  C CG2   . ILE A 1 113 ? -8.609  -12.660 -9.401  1.00 51.00 113 A 1 
ATOM   899  C CD1   . ILE A 1 113 ? -7.801  -15.086 -7.645  1.00 48.60 113 A 1 
ATOM   900  O OXT   . ILE A 1 113 ? -11.050 -10.531 -9.316  1.00 48.96 113 A 1 
ATOM   901  N N     . MET B 2 1   ? 26.370  2.540   37.526  1.00 27.53 1   B 1 
ATOM   902  C CA    . MET B 2 1   ? 25.421  3.662   37.376  1.00 36.23 1   B 1 
ATOM   903  C C     . MET B 2 1   ? 25.360  4.211   35.960  1.00 40.56 1   B 1 
ATOM   904  O O     . MET B 2 1   ? 24.259  4.400   35.466  1.00 37.94 1   B 1 
ATOM   905  C CB    . MET B 2 1   ? 25.709  4.783   38.385  1.00 35.77 1   B 1 
ATOM   906  C CG    . MET B 2 1   ? 25.293  4.375   39.802  1.00 31.68 1   B 1 
ATOM   907  S SD    . MET B 2 1   ? 25.590  5.681   41.010  1.00 28.81 1   B 1 
ATOM   908  C CE    . MET B 2 1   ? 25.052  4.865   42.524  1.00 24.55 1   B 1 
ATOM   909  N N     . GLY B 2 2   ? 26.511  4.374   35.265  1.00 41.95 2   B 1 
ATOM   910  C CA    . GLY B 2 2   ? 26.548  4.961   33.913  1.00 43.76 2   B 1 
ATOM   911  C C     . GLY B 2 2   ? 25.667  4.287   32.853  1.00 44.78 2   B 1 
ATOM   912  O O     . GLY B 2 2   ? 25.004  4.976   32.087  1.00 41.54 2   B 1 
ATOM   913  N N     . ASN B 2 3   ? 25.599  2.947   32.831  1.00 37.80 3   B 1 
ATOM   914  C CA    . ASN B 2 3   ? 24.799  2.247   31.822  1.00 41.14 3   B 1 
ATOM   915  C C     . ASN B 2 3   ? 23.282  2.465   31.954  1.00 42.21 3   B 1 
ATOM   916  O O     . ASN B 2 3   ? 22.582  2.442   30.948  1.00 40.21 3   B 1 
ATOM   917  C CB    . ASN B 2 3   ? 25.125  0.735   31.842  1.00 39.55 3   B 1 
ATOM   918  C CG    . ASN B 2 3   ? 26.266  0.357   30.911  1.00 35.25 3   B 1 
ATOM   919  O OD1   . ASN B 2 3   ? 26.830  1.168   30.209  1.00 33.08 3   B 1 
ATOM   920  N ND2   . ASN B 2 3   ? 26.629  -0.898  30.865  1.00 33.27 3   B 1 
ATOM   921  N N     . ILE B 2 4   ? 22.794  2.683   33.169  1.00 41.37 4   B 1 
ATOM   922  C CA    . ILE B 2 4   ? 21.359  2.959   33.386  1.00 42.29 4   B 1 
ATOM   923  C C     . ILE B 2 4   ? 20.988  4.309   32.781  1.00 42.51 4   B 1 
ATOM   924  O O     . ILE B 2 4   ? 19.983  4.409   32.082  1.00 40.68 4   B 1 
ATOM   925  C CB    . ILE B 2 4   ? 21.002  2.865   34.887  1.00 40.87 4   B 1 
ATOM   926  C CG1   . ILE B 2 4   ? 21.308  1.453   35.420  1.00 37.81 4   B 1 
ATOM   927  C CG2   . ILE B 2 4   ? 19.518  3.216   35.101  1.00 39.83 4   B 1 
ATOM   928  C CD1   . ILE B 2 4   ? 21.086  1.294   36.928  1.00 35.47 4   B 1 
ATOM   929  N N     . PHE B 2 5   ? 21.852  5.317   32.971  1.00 40.98 5   B 1 
ATOM   930  C CA    . PHE B 2 5   ? 21.662  6.622   32.346  1.00 43.01 5   B 1 
ATOM   931  C C     . PHE B 2 5   ? 21.736  6.543   30.828  1.00 44.23 5   B 1 
ATOM   932  O O     . PHE B 2 5   ? 20.880  7.113   30.157  1.00 42.37 5   B 1 
ATOM   933  C CB    . PHE B 2 5   ? 22.679  7.625   32.899  1.00 41.11 5   B 1 
ATOM   934  C CG    . PHE B 2 5   ? 22.167  8.351   34.118  1.00 38.45 5   B 1 
ATOM   935  C CD1   . PHE B 2 5   ? 21.409  9.522   33.965  1.00 36.13 5   B 1 
ATOM   936  C CD2   . PHE B 2 5   ? 22.426  7.860   35.403  1.00 37.06 5   B 1 
ATOM   937  C CE1   . PHE B 2 5   ? 20.915  10.209  35.086  1.00 33.48 5   B 1 
ATOM   938  C CE2   . PHE B 2 5   ? 21.928  8.538   36.536  1.00 33.37 5   B 1 
ATOM   939  C CZ    . PHE B 2 5   ? 21.174  9.707   36.376  1.00 36.24 5   B 1 
ATOM   940  N N     . ALA B 2 6   ? 22.684  5.793   30.260  1.00 45.48 6   B 1 
ATOM   941  C CA    . ALA B 2 6   ? 22.797  5.637   28.820  1.00 46.71 6   B 1 
ATOM   942  C C     . ALA B 2 6   ? 21.554  4.977   28.195  1.00 47.94 6   B 1 
ATOM   943  O O     . ALA B 2 6   ? 21.098  5.404   27.135  1.00 46.17 6   B 1 
ATOM   944  C CB    . ALA B 2 6   ? 24.071  4.853   28.496  1.00 44.70 6   B 1 
ATOM   945  N N     . ASN B 2 7   ? 20.972  3.977   28.863  1.00 43.17 7   B 1 
ATOM   946  C CA    . ASN B 2 7   ? 19.740  3.342   28.396  1.00 44.67 7   B 1 
ATOM   947  C C     . ASN B 2 7   ? 18.507  4.231   28.602  1.00 44.69 7   B 1 
ATOM   948  O O     . ASN B 2 7   ? 17.641  4.262   27.725  1.00 42.79 7   B 1 
ATOM   949  C CB    . ASN B 2 7   ? 19.581  1.974   29.074  1.00 42.82 7   B 1 
ATOM   950  C CG    . ASN B 2 7   ? 20.437  0.894   28.435  1.00 37.60 7   B 1 
ATOM   951  O OD1   . ASN B 2 7   ? 21.010  1.026   27.371  1.00 36.37 7   B 1 
ATOM   952  N ND2   . ASN B 2 7   ? 20.527  -0.257  29.076  1.00 36.41 7   B 1 
ATOM   953  N N     . LEU B 2 8   ? 18.445  4.984   29.691  1.00 45.81 8   B 1 
ATOM   954  C CA    . LEU B 2 8   ? 17.402  5.997   29.903  1.00 46.30 8   B 1 
ATOM   955  C C     . LEU B 2 8   ? 17.477  7.092   28.840  1.00 46.94 8   B 1 
ATOM   956  O O     . LEU B 2 8   ? 16.444  7.464   28.274  1.00 44.93 8   B 1 
ATOM   957  C CB    . LEU B 2 8   ? 17.535  6.586   31.314  1.00 43.95 8   B 1 
ATOM   958  C CG    . LEU B 2 8   ? 16.619  5.881   32.331  1.00 39.69 8   B 1 
ATOM   959  C CD1   . LEU B 2 8   ? 17.194  5.995   33.742  1.00 38.92 8   B 1 
ATOM   960  C CD2   . LEU B 2 8   ? 15.234  6.507   32.329  1.00 42.47 8   B 1 
ATOM   961  N N     . PHE B 2 9   ? 18.690  7.575   28.520  1.00 44.49 9   B 1 
ATOM   962  C CA    . PHE B 2 9   ? 18.888  8.555   27.468  1.00 45.62 9   B 1 
ATOM   963  C C     . PHE B 2 9   ? 18.556  7.984   26.091  1.00 46.75 9   B 1 
ATOM   964  O O     . PHE B 2 9   ? 17.872  8.653   25.327  1.00 44.23 9   B 1 
ATOM   965  C CB    . PHE B 2 9   ? 20.303  9.141   27.528  1.00 42.48 9   B 1 
ATOM   966  C CG    . PHE B 2 9   ? 20.401  10.396  28.372  1.00 39.80 9   B 1 
ATOM   967  C CD1   . PHE B 2 9   ? 20.352  11.659  27.763  1.00 37.40 9   B 1 
ATOM   968  C CD2   . PHE B 2 9   ? 20.532  10.324  29.761  1.00 37.76 9   B 1 
ATOM   969  C CE1   . PHE B 2 9   ? 20.434  12.829  28.522  1.00 34.67 9   B 1 
ATOM   970  C CE2   . PHE B 2 9   ? 20.614  11.486  30.539  1.00 34.63 9   B 1 
ATOM   971  C CZ    . PHE B 2 9   ? 20.565  12.750  29.922  1.00 36.95 9   B 1 
ATOM   972  N N     . LYS B 2 10  ? 18.927  6.738   25.782  1.00 44.81 10  B 1 
ATOM   973  C CA    . LYS B 2 10  ? 18.506  6.087   24.531  1.00 44.41 10  B 1 
ATOM   974  C C     . LYS B 2 10  ? 16.987  5.927   24.445  1.00 44.77 10  B 1 
ATOM   975  O O     . LYS B 2 10  ? 16.445  6.066   23.358  1.00 42.58 10  B 1 
ATOM   976  C CB    . LYS B 2 10  ? 19.170  4.718   24.351  1.00 42.71 10  B 1 
ATOM   977  C CG    . LYS B 2 10  ? 20.530  4.820   23.663  1.00 38.77 10  B 1 
ATOM   978  C CD    . LYS B 2 10  ? 21.088  3.411   23.410  1.00 36.19 10  B 1 
ATOM   979  C CE    . LYS B 2 10  ? 22.386  3.477   22.616  1.00 32.17 10  B 1 
ATOM   980  N NZ    . LYS B 2 10  ? 22.884  2.119   22.295  1.00 28.81 10  B 1 
ATOM   981  N N     . GLY B 2 11  ? 16.308  5.658   25.540  1.00 46.18 11  B 1 
ATOM   982  C CA    . GLY B 2 11  ? 14.850  5.601   25.580  1.00 45.51 11  B 1 
ATOM   983  C C     . GLY B 2 11  ? 14.181  6.970   25.430  1.00 46.25 11  B 1 
ATOM   984  O O     . GLY B 2 11  ? 13.147  7.088   24.787  1.00 44.01 11  B 1 
ATOM   985  N N     . LEU B 2 12  ? 14.807  8.027   25.982  1.00 48.52 12  B 1 
ATOM   986  C CA    . LEU B 2 12  ? 14.321  9.410   25.889  1.00 47.79 12  B 1 
ATOM   987  C C     . LEU B 2 12  ? 14.598  10.059  24.530  1.00 47.98 12  B 1 
ATOM   988  O O     . LEU B 2 12  ? 13.783  10.853  24.057  1.00 44.14 12  B 1 
ATOM   989  C CB    . LEU B 2 12  ? 14.978  10.243  27.006  1.00 43.90 12  B 1 
ATOM   990  C CG    . LEU B 2 12  ? 14.245  10.121  28.356  1.00 40.26 12  B 1 
ATOM   991  C CD1   . LEU B 2 12  ? 15.187  10.520  29.496  1.00 38.75 12  B 1 
ATOM   992  C CD2   . LEU B 2 12  ? 13.030  11.033  28.403  1.00 40.95 12  B 1 
ATOM   993  N N     . PHE B 2 13  ? 15.747  9.744   23.916  1.00 49.74 13  B 1 
ATOM   994  C CA    . PHE B 2 13  ? 16.169  10.224  22.601  1.00 50.51 13  B 1 
ATOM   995  C C     . PHE B 2 13  ? 15.988  9.168   21.505  1.00 51.13 13  B 1 
ATOM   996  O O     . PHE B 2 13  ? 16.502  9.351   20.399  1.00 47.29 13  B 1 
ATOM   997  C CB    . PHE B 2 13  ? 17.618  10.718  22.654  1.00 46.91 13  B 1 
ATOM   998  C CG    . PHE B 2 13  ? 17.822  11.954  23.489  1.00 44.04 13  B 1 
ATOM   999  C CD1   . PHE B 2 13  ? 17.567  13.221  22.940  1.00 40.82 13  B 1 
ATOM   1000 C CD2   . PHE B 2 13  ? 18.284  11.862  24.810  1.00 40.22 13  B 1 
ATOM   1001 C CE1   . PHE B 2 13  ? 17.768  14.380  23.695  1.00 37.26 13  B 1 
ATOM   1002 C CE2   . PHE B 2 13  ? 18.486  13.022  25.577  1.00 36.70 13  B 1 
ATOM   1003 C CZ    . PHE B 2 13  ? 18.234  14.277  25.018  1.00 37.79 13  B 1 
ATOM   1004 N N     . GLY B 2 14  ? 15.310  8.063   21.809  1.00 55.02 14  B 1 
ATOM   1005 C CA    . GLY B 2 14  ? 14.925  7.103   20.796  1.00 56.32 14  B 1 
ATOM   1006 C C     . GLY B 2 14  ? 14.167  7.842   19.705  1.00 58.90 14  B 1 
ATOM   1007 O O     . GLY B 2 14  ? 13.239  8.593   20.007  1.00 55.45 14  B 1 
ATOM   1008 N N     . LYS B 2 15  ? 14.591  7.662   18.455  1.00 67.27 15  B 1 
ATOM   1009 C CA    . LYS B 2 15  ? 13.865  8.211   17.316  1.00 71.21 15  B 1 
ATOM   1010 C C     . LYS B 2 15  ? 12.414  7.776   17.437  1.00 75.16 15  B 1 
ATOM   1011 O O     . LYS B 2 15  ? 12.137  6.584   17.554  1.00 73.02 15  B 1 
ATOM   1012 C CB    . LYS B 2 15  ? 14.447  7.721   15.981  1.00 64.69 15  B 1 
ATOM   1013 C CG    . LYS B 2 15  ? 15.635  8.556   15.506  1.00 58.74 15  B 1 
ATOM   1014 C CD    . LYS B 2 15  ? 16.044  8.042   14.126  1.00 56.42 15  B 1 
ATOM   1015 C CE    . LYS B 2 15  ? 17.095  8.911   13.445  1.00 50.34 15  B 1 
ATOM   1016 N NZ    . LYS B 2 15  ? 17.271  8.458   12.046  1.00 45.14 15  B 1 
ATOM   1017 N N     . LYS B 2 16  ? 11.513  8.735   17.457  1.00 80.66 16  B 1 
ATOM   1018 C CA    . LYS B 2 16  ? 10.099  8.411   17.432  1.00 84.13 16  B 1 
ATOM   1019 C C     . LYS B 2 16  ? 9.800   7.812   16.071  1.00 87.44 16  B 1 
ATOM   1020 O O     . LYS B 2 16  ? 10.191  8.392   15.058  1.00 85.97 16  B 1 
ATOM   1021 C CB    . LYS B 2 16  ? 9.234   9.642   17.705  1.00 79.15 16  B 1 
ATOM   1022 C CG    . LYS B 2 16  ? 9.369   10.148  19.149  1.00 71.14 16  B 1 
ATOM   1023 C CD    . LYS B 2 16  ? 8.326   11.250  19.384  1.00 67.08 16  B 1 
ATOM   1024 C CE    . LYS B 2 16  ? 8.399   11.812  20.791  1.00 58.56 16  B 1 
ATOM   1025 N NZ    . LYS B 2 16  ? 7.274   12.752  21.025  1.00 52.79 16  B 1 
ATOM   1026 N N     . GLU B 2 17  ? 9.133   6.686   16.071  1.00 87.66 17  B 1 
ATOM   1027 C CA    . GLU B 2 17  ? 8.634   6.067   14.859  1.00 88.47 17  B 1 
ATOM   1028 C C     . GLU B 2 17  ? 7.170   6.459   14.673  1.00 90.31 17  B 1 
ATOM   1029 O O     . GLU B 2 17  ? 6.410   6.536   15.641  1.00 88.90 17  B 1 
ATOM   1030 C CB    . GLU B 2 17  ? 8.833   4.553   14.928  1.00 83.99 17  B 1 
ATOM   1031 C CG    . GLU B 2 17  ? 8.610   3.859   13.582  1.00 71.99 17  B 1 
ATOM   1032 C CD    . GLU B 2 17  ? 8.640   2.329   13.684  1.00 69.00 17  B 1 
ATOM   1033 O OE1   . GLU B 2 17  ? 8.167   1.679   12.730  1.00 61.18 17  B 1 
ATOM   1034 O OE2   . GLU B 2 17  ? 9.065   1.800   14.732  1.00 61.09 17  B 1 
ATOM   1035 N N     . MET B 2 18  ? 6.788   6.736   13.445  1.00 91.33 18  B 1 
ATOM   1036 C CA    . MET B 2 18  ? 5.387   6.908   13.062  1.00 93.02 18  B 1 
ATOM   1037 C C     . MET B 2 18  ? 5.087   6.008   11.872  1.00 93.41 18  B 1 
ATOM   1038 O O     . MET B 2 18  ? 5.716   6.126   10.821  1.00 92.54 18  B 1 
ATOM   1039 C CB    . MET B 2 18  ? 5.086   8.380   12.779  1.00 93.19 18  B 1 
ATOM   1040 C CG    . MET B 2 18  ? 3.584   8.622   12.645  1.00 91.57 18  B 1 
ATOM   1041 S SD    . MET B 2 18  ? 3.139   10.368  12.500  1.00 90.79 18  B 1 
ATOM   1042 C CE    . MET B 2 18  ? 1.350   10.251  12.676  1.00 85.21 18  B 1 
ATOM   1043 N N     . ARG B 2 19  ? 4.123   5.119   12.048  1.00 92.89 19  B 1 
ATOM   1044 C CA    . ARG B 2 19  ? 3.690   4.182   11.012  1.00 92.69 19  B 1 
ATOM   1045 C C     . ARG B 2 19  ? 2.584   4.814   10.182  1.00 93.84 19  B 1 
ATOM   1046 O O     . ARG B 2 19  ? 1.514   5.129   10.706  1.00 93.55 19  B 1 
ATOM   1047 C CB    . ARG B 2 19  ? 3.224   2.865   11.638  1.00 90.67 19  B 1 
ATOM   1048 C CG    . ARG B 2 19  ? 4.373   2.168   12.382  1.00 83.96 19  B 1 
ATOM   1049 C CD    . ARG B 2 19  ? 3.868   0.884   13.027  1.00 77.79 19  B 1 
ATOM   1050 N NE    . ARG B 2 19  ? 4.904   0.284   13.860  1.00 70.11 19  B 1 
ATOM   1051 C CZ    . ARG B 2 19  ? 4.749   -0.764  14.654  1.00 62.36 19  B 1 
ATOM   1052 N NH1   . ARG B 2 19  ? 3.610   -1.388  14.747  1.00 55.83 19  B 1 
ATOM   1053 N NH2   . ARG B 2 19  ? 5.753   -1.167  15.360  1.00 55.16 19  B 1 
ATOM   1054 N N     . ILE B 2 20  ? 2.870   4.984   8.912   1.00 93.75 20  B 1 
ATOM   1055 C CA    . ILE B 2 20  ? 1.996   5.657   7.960   1.00 94.60 20  B 1 
ATOM   1056 C C     . ILE B 2 20  ? 1.523   4.653   6.910   1.00 94.07 20  B 1 
ATOM   1057 O O     . ILE B 2 20  ? 2.319   3.948   6.302   1.00 92.90 20  B 1 
ATOM   1058 C CB    . ILE B 2 20  ? 2.715   6.852   7.309   1.00 95.24 20  B 1 
ATOM   1059 C CG1   . ILE B 2 20  ? 3.228   7.890   8.337   1.00 94.02 20  B 1 
ATOM   1060 C CG2   . ILE B 2 20  ? 1.810   7.535   6.281   1.00 94.02 20  B 1 
ATOM   1061 C CD1   . ILE B 2 20  ? 2.147   8.516   9.229   1.00 91.25 20  B 1 
ATOM   1062 N N     . LEU B 2 21  ? 0.232   4.642   6.668   1.00 95.04 21  B 1 
ATOM   1063 C CA    . LEU B 2 21  ? -0.364  3.992   5.512   1.00 95.20 21  B 1 
ATOM   1064 C C     . LEU B 2 21  ? -0.727  5.058   4.478   1.00 96.09 21  B 1 
ATOM   1065 O O     . LEU B 2 21  ? -1.491  5.972   4.780   1.00 95.64 21  B 1 
ATOM   1066 C CB    . LEU B 2 21  ? -1.576  3.178   5.977   1.00 93.93 21  B 1 
ATOM   1067 C CG    . LEU B 2 21  ? -2.331  2.477   4.840   1.00 91.77 21  B 1 
ATOM   1068 C CD1   . LEU B 2 21  ? -1.471  1.428   4.142   1.00 88.32 21  B 1 
ATOM   1069 C CD2   . LEU B 2 21  ? -3.570  1.783   5.413   1.00 88.53 21  B 1 
ATOM   1070 N N     . MET B 2 22  ? -0.185  4.933   3.272   1.00 95.37 22  B 1 
ATOM   1071 C CA    . MET B 2 22  ? -0.490  5.829   2.170   1.00 95.85 22  B 1 
ATOM   1072 C C     . MET B 2 22  ? -1.303  5.103   1.099   1.00 94.96 22  B 1 
ATOM   1073 O O     . MET B 2 22  ? -0.846  4.150   0.472   1.00 93.79 22  B 1 
ATOM   1074 C CB    . MET B 2 22  ? 0.792   6.469   1.640   1.00 96.26 22  B 1 
ATOM   1075 C CG    . MET B 2 22  ? 0.484   7.480   0.529   1.00 95.59 22  B 1 
ATOM   1076 S SD    . MET B 2 22  ? 1.852   8.556   0.042   1.00 95.84 22  B 1 
ATOM   1077 C CE    . MET B 2 22  ? 3.102   7.332   -0.381  1.00 91.97 22  B 1 
ATOM   1078 N N     . VAL B 2 23  ? -2.501  5.572   0.883   1.00 94.65 23  B 1 
ATOM   1079 C CA    . VAL B 2 23  ? -3.497  4.964   -0.005  1.00 95.21 23  B 1 
ATOM   1080 C C     . VAL B 2 23  ? -4.226  6.023   -0.832  1.00 96.59 23  B 1 
ATOM   1081 O O     . VAL B 2 23  ? -4.034  7.220   -0.662  1.00 96.52 23  B 1 
ATOM   1082 C CB    . VAL B 2 23  ? -4.503  4.107   0.789   1.00 93.61 23  B 1 
ATOM   1083 C CG1   . VAL B 2 23  ? -3.868  2.830   1.331   1.00 86.32 23  B 1 
ATOM   1084 C CG2   . VAL B 2 23  ? -5.102  4.904   1.951   1.00 86.43 23  B 1 
ATOM   1085 N N     . GLY B 2 24  ? -5.044  5.566   -1.753  1.00 95.00 24  B 1 
ATOM   1086 C CA    . GLY B 2 24  ? -5.763  6.406   -2.708  1.00 95.75 24  B 1 
ATOM   1087 C C     . GLY B 2 24  ? -5.927  5.656   -4.021  1.00 95.95 24  B 1 
ATOM   1088 O O     . GLY B 2 24  ? -5.315  4.606   -4.205  1.00 94.72 24  B 1 
ATOM   1089 N N     . LEU B 2 25  ? -6.717  6.197   -4.929  1.00 95.65 25  B 1 
ATOM   1090 C CA    . LEU B 2 25  ? -6.920  5.563   -6.230  1.00 96.18 25  B 1 
ATOM   1091 C C     . LEU B 2 25  ? -5.598  5.386   -6.991  1.00 96.18 25  B 1 
ATOM   1092 O O     . LEU B 2 25  ? -4.581  6.013   -6.672  1.00 95.60 25  B 1 
ATOM   1093 C CB    . LEU B 2 25  ? -7.961  6.350   -7.055  1.00 96.23 25  B 1 
ATOM   1094 C CG    . LEU B 2 25  ? -9.327  6.563   -6.387  1.00 95.65 25  B 1 
ATOM   1095 C CD1   . LEU B 2 25  ? -10.284 7.198   -7.397  1.00 93.14 25  B 1 
ATOM   1096 C CD2   . LEU B 2 25  ? -9.962  5.280   -5.870  1.00 92.27 25  B 1 
ATOM   1097 N N     . ASP B 2 26  ? -5.604  4.511   -7.976  1.00 93.61 26  B 1 
ATOM   1098 C CA    . ASP B 2 26  ? -4.484  4.387   -8.894  1.00 93.88 26  B 1 
ATOM   1099 C C     . ASP B 2 26  ? -4.193  5.718   -9.595  1.00 94.91 26  B 1 
ATOM   1100 O O     . ASP B 2 26  ? -5.066  6.567   -9.754  1.00 94.32 26  B 1 
ATOM   1101 C CB    . ASP B 2 26  ? -4.741  3.252   -9.901  1.00 91.78 26  B 1 
ATOM   1102 C CG    . ASP B 2 26  ? -6.037  3.476   -10.681 1.00 89.97 26  B 1 
ATOM   1103 O OD1   . ASP B 2 26  ? -7.108  3.483   -10.033 1.00 84.77 26  B 1 
ATOM   1104 O OD2   . ASP B 2 26  ? -5.984  3.686   -11.907 1.00 84.03 26  B 1 
ATOM   1105 N N     . ALA B 2 27  ? -2.938  5.909   -9.957  1.00 94.98 27  B 1 
ATOM   1106 C CA    . ALA B 2 27  ? -2.438  7.120   -10.597 1.00 95.95 27  B 1 
ATOM   1107 C C     . ALA B 2 27  ? -2.575  8.422   -9.778  1.00 96.80 27  B 1 
ATOM   1108 O O     . ALA B 2 27  ? -2.232  9.487   -10.290 1.00 96.15 27  B 1 
ATOM   1109 C CB    . ALA B 2 27  ? -3.008  7.216   -12.015 1.00 94.92 27  B 1 
ATOM   1110 N N     . ALA B 2 28  ? -2.969  8.371   -8.506  1.00 96.71 28  B 1 
ATOM   1111 C CA    . ALA B 2 28  ? -3.061  9.566   -7.654  1.00 97.51 28  B 1 
ATOM   1112 C C     . ALA B 2 28  ? -1.703  10.239  -7.375  1.00 97.95 28  B 1 
ATOM   1113 O O     . ALA B 2 28  ? -1.650  11.433  -7.062  1.00 97.77 28  B 1 
ATOM   1114 C CB    . ALA B 2 28  ? -3.763  9.177   -6.349  1.00 97.49 28  B 1 
ATOM   1115 N N     . GLY B 2 29  ? -0.601  9.499   -7.497  1.00 96.99 29  B 1 
ATOM   1116 C CA    . GLY B 2 29  ? 0.764   9.992   -7.290  1.00 97.09 29  B 1 
ATOM   1117 C C     . GLY B 2 29  ? 1.446   9.474   -6.022  1.00 97.11 29  B 1 
ATOM   1118 O O     . GLY B 2 29  ? 2.477   10.019  -5.633  1.00 96.66 29  B 1 
ATOM   1119 N N     . LYS B 2 30  ? 0.915   8.426   -5.382  1.00 96.22 30  B 1 
ATOM   1120 C CA    . LYS B 2 30  ? 1.419   7.871   -4.113  1.00 96.22 30  B 1 
ATOM   1121 C C     . LYS B 2 30  ? 2.892   7.479   -4.193  1.00 95.81 30  B 1 
ATOM   1122 O O     . LYS B 2 30  ? 3.700   7.965   -3.412  1.00 95.77 30  B 1 
ATOM   1123 C CB    . LYS B 2 30  ? 0.588   6.647   -3.697  1.00 95.50 30  B 1 
ATOM   1124 C CG    . LYS B 2 30  ? -0.897  6.960   -3.483  1.00 95.21 30  B 1 
ATOM   1125 C CD    . LYS B 2 30  ? -1.674  5.721   -2.989  1.00 93.55 30  B 1 
ATOM   1126 C CE    . LYS B 2 30  ? -1.641  4.546   -3.983  1.00 90.94 30  B 1 
ATOM   1127 N NZ    . LYS B 2 30  ? -2.422  4.832   -5.204  1.00 89.72 30  B 1 
ATOM   1128 N N     . THR B 2 31  ? 3.250   6.677   -5.162  1.00 94.81 31  B 1 
ATOM   1129 C CA    . THR B 2 31  ? 4.636   6.220   -5.349  1.00 94.39 31  B 1 
ATOM   1130 C C     . THR B 2 31  ? 5.562   7.386   -5.685  1.00 94.28 31  B 1 
ATOM   1131 O O     . THR B 2 31  ? 6.672   7.471   -5.164  1.00 93.93 31  B 1 
ATOM   1132 C CB    . THR B 2 31  ? 4.696   5.144   -6.441  1.00 93.06 31  B 1 
ATOM   1133 O OG1   . THR B 2 31  ? 3.730   4.154   -6.180  1.00 91.08 31  B 1 
ATOM   1134 C CG2   . THR B 2 31  ? 6.051   4.461   -6.507  1.00 90.92 31  B 1 
ATOM   1135 N N     . THR B 2 32  ? 5.098   8.353   -6.474  1.00 95.86 32  B 1 
ATOM   1136 C CA    . THR B 2 32  ? 5.852   9.585   -6.753  1.00 96.04 32  B 1 
ATOM   1137 C C     . THR B 2 32  ? 6.117   10.373  -5.467  1.00 96.12 32  B 1 
ATOM   1138 O O     . THR B 2 32  ? 7.240   10.822  -5.256  1.00 95.73 32  B 1 
ATOM   1139 C CB    . THR B 2 32  ? 5.110   10.476  -7.759  1.00 96.13 32  B 1 
ATOM   1140 O OG1   . THR B 2 32  ? 4.720   9.731   -8.890  1.00 94.36 32  B 1 
ATOM   1141 C CG2   . THR B 2 32  ? 5.978   11.625  -8.266  1.00 94.61 32  B 1 
ATOM   1142 N N     . ILE B 2 33  ? 5.120   10.514  -4.589  1.00 96.83 33  B 1 
ATOM   1143 C CA    . ILE B 2 33  ? 5.267   11.170  -3.290  1.00 97.02 33  B 1 
ATOM   1144 C C     . ILE B 2 33  ? 6.279   10.425  -2.412  1.00 96.85 33  B 1 
ATOM   1145 O O     . ILE B 2 33  ? 7.178   11.063  -1.866  1.00 96.46 33  B 1 
ATOM   1146 C CB    . ILE B 2 33  ? 3.892   11.295  -2.582  1.00 97.58 33  B 1 
ATOM   1147 C CG1   . ILE B 2 33  ? 3.018   12.330  -3.317  1.00 97.17 33  B 1 
ATOM   1148 C CG2   . ILE B 2 33  ? 4.038   11.682  -1.101  1.00 97.14 33  B 1 
ATOM   1149 C CD1   . ILE B 2 33  ? 1.541   12.295  -2.920  1.00 96.51 33  B 1 
ATOM   1150 N N     . LEU B 2 34  ? 6.156   9.108   -2.298  1.00 96.27 34  B 1 
ATOM   1151 C CA    . LEU B 2 34  ? 7.040   8.285   -1.474  1.00 95.52 34  B 1 
ATOM   1152 C C     . LEU B 2 34  ? 8.508   8.503   -1.843  1.00 95.10 34  B 1 
ATOM   1153 O O     . LEU B 2 34  ? 9.312   8.864   -0.982  1.00 94.60 34  B 1 
ATOM   1154 C CB    . LEU B 2 34  ? 6.642   6.805   -1.621  1.00 94.92 34  B 1 
ATOM   1155 C CG    . LEU B 2 34  ? 7.524   5.847   -0.789  1.00 94.42 34  B 1 
ATOM   1156 C CD1   . LEU B 2 34  ? 7.393   6.107   0.709   1.00 90.99 34  B 1 
ATOM   1157 C CD2   . LEU B 2 34  ? 7.132   4.406   -1.080  1.00 90.33 34  B 1 
ATOM   1158 N N     . TYR B 2 35  ? 8.857   8.343   -3.101  1.00 94.37 35  B 1 
ATOM   1159 C CA    . TYR B 2 35  ? 10.248  8.468   -3.535  1.00 93.24 35  B 1 
ATOM   1160 C C     . TYR B 2 35  ? 10.722  9.919   -3.609  1.00 92.83 35  B 1 
ATOM   1161 O O     . TYR B 2 35  ? 11.904  10.175  -3.394  1.00 91.42 35  B 1 
ATOM   1162 C CB    . TYR B 2 35  ? 10.464  7.702   -4.840  1.00 92.17 35  B 1 
ATOM   1163 C CG    . TYR B 2 35  ? 10.405  6.205   -4.640  1.00 90.19 35  B 1 
ATOM   1164 C CD1   . TYR B 2 35  ? 11.396  5.563   -3.871  1.00 85.49 35  B 1 
ATOM   1165 C CD2   . TYR B 2 35  ? 9.356   5.448   -5.188  1.00 87.01 35  B 1 
ATOM   1166 C CE1   . TYR B 2 35  ? 11.342  4.174   -3.649  1.00 85.35 35  B 1 
ATOM   1167 C CE2   . TYR B 2 35  ? 9.294   4.053   -4.975  1.00 85.00 35  B 1 
ATOM   1168 C CZ    . TYR B 2 35  ? 10.287  3.424   -4.198  1.00 87.03 35  B 1 
ATOM   1169 O OH    . TYR B 2 35  ? 10.217  2.082   -3.973  1.00 84.50 35  B 1 
ATOM   1170 N N     . LYS B 2 36  ? 9.824   10.899  -3.805  1.00 95.61 36  B 1 
ATOM   1171 C CA    . LYS B 2 36  ? 10.185  12.312  -3.661  1.00 96.18 36  B 1 
ATOM   1172 C C     . LYS B 2 36  ? 10.595  12.638  -2.223  1.00 95.51 36  B 1 
ATOM   1173 O O     . LYS B 2 36  ? 11.579  13.341  -2.027  1.00 94.80 36  B 1 
ATOM   1174 C CB    . LYS B 2 36  ? 9.030   13.201  -4.145  1.00 96.57 36  B 1 
ATOM   1175 C CG    . LYS B 2 36  ? 9.392   14.694  -4.198  1.00 94.69 36  B 1 
ATOM   1176 C CD    . LYS B 2 36  ? 10.456  14.995  -5.261  1.00 91.96 36  B 1 
ATOM   1177 C CE    . LYS B 2 36  ? 10.699  16.499  -5.344  1.00 88.97 36  B 1 
ATOM   1178 N NZ    . LYS B 2 36  ? 11.640  16.843  -6.438  1.00 81.42 36  B 1 
ATOM   1179 N N     . LEU B 2 37  ? 9.895   12.087  -1.232  1.00 95.99 37  B 1 
ATOM   1180 C CA    . LEU B 2 37  ? 10.242  12.239  0.182   1.00 95.23 37  B 1 
ATOM   1181 C C     . LEU B 2 37  ? 11.503  11.444  0.557   1.00 94.87 37  B 1 
ATOM   1182 O O     . LEU B 2 37  ? 12.326  11.927  1.336   1.00 93.30 37  B 1 
ATOM   1183 C CB    . LEU B 2 37  ? 9.057   11.769  1.038   1.00 95.51 37  B 1 
ATOM   1184 C CG    . LEU B 2 37  ? 7.844   12.717  1.044   1.00 95.55 37  B 1 
ATOM   1185 C CD1   . LEU B 2 37  ? 6.677   12.044  1.763   1.00 93.63 37  B 1 
ATOM   1186 C CD2   . LEU B 2 37  ? 8.176   14.031  1.766   1.00 93.62 37  B 1 
ATOM   1187 N N     . LYS B 2 38  ? 11.659  10.243  0.015   1.00 94.09 38  B 1 
ATOM   1188 C CA    . LYS B 2 38  ? 12.772  9.341   0.330   1.00 93.03 38  B 1 
ATOM   1189 C C     . LYS B 2 38  ? 14.089  9.768   -0.301  1.00 92.12 38  B 1 
ATOM   1190 O O     . LYS B 2 38  ? 15.115  9.767   0.373   1.00 88.75 38  B 1 
ATOM   1191 C CB    . LYS B 2 38  ? 12.374  7.922   -0.106  1.00 91.92 38  B 1 
ATOM   1192 C CG    . LYS B 2 38  ? 13.461  6.855   0.139   1.00 89.60 38  B 1 
ATOM   1193 C CD    . LYS B 2 38  ? 13.803  6.723   1.617   1.00 86.69 38  B 1 
ATOM   1194 C CE    . LYS B 2 38  ? 14.767  5.547   1.793   1.00 83.87 38  B 1 
ATOM   1195 N NZ    . LYS B 2 38  ? 14.866  5.157   3.208   1.00 75.93 38  B 1 
ATOM   1196 N N     . LEU B 2 39  ? 14.055  10.096  -1.573  1.00 92.31 39  B 1 
ATOM   1197 C CA    . LEU B 2 39  ? 15.246  10.313  -2.405  1.00 91.07 39  B 1 
ATOM   1198 C C     . LEU B 2 39  ? 15.432  11.781  -2.808  1.00 90.62 39  B 1 
ATOM   1199 O O     . LEU B 2 39  ? 16.494  12.156  -3.275  1.00 86.34 39  B 1 
ATOM   1200 C CB    . LEU B 2 39  ? 15.154  9.415   -3.658  1.00 89.65 39  B 1 
ATOM   1201 C CG    . LEU B 2 39  ? 14.978  7.911   -3.392  1.00 87.64 39  B 1 
ATOM   1202 C CD1   . LEU B 2 39  ? 14.830  7.164   -4.718  1.00 83.32 39  B 1 
ATOM   1203 C CD2   . LEU B 2 39  ? 16.175  7.322   -2.635  1.00 83.89 39  B 1 
ATOM   1204 N N     . GLY B 2 40  ? 14.401  12.603  -2.660  1.00 90.60 40  B 1 
ATOM   1205 C CA    . GLY B 2 40  ? 14.409  13.973  -3.178  1.00 90.57 40  B 1 
ATOM   1206 C C     . GLY B 2 40  ? 14.278  14.062  -4.703  1.00 91.96 40  B 1 
ATOM   1207 O O     . GLY B 2 40  ? 14.370  15.155  -5.265  1.00 88.62 40  B 1 
ATOM   1208 N N     . GLU B 2 41  ? 14.043  12.942  -5.361  1.00 88.95 41  B 1 
ATOM   1209 C CA    . GLU B 2 41  ? 14.006  12.825  -6.815  1.00 89.16 41  B 1 
ATOM   1210 C C     . GLU B 2 41  ? 12.611  12.456  -7.331  1.00 89.99 41  B 1 
ATOM   1211 O O     . GLU B 2 41  ? 11.763  11.925  -6.610  1.00 87.54 41  B 1 
ATOM   1212 C CB    . GLU B 2 41  ? 15.064  11.823  -7.302  1.00 86.60 41  B 1 
ATOM   1213 C CG    . GLU B 2 41  ? 16.483  12.315  -7.013  1.00 78.06 41  B 1 
ATOM   1214 C CD    . GLU B 2 41  ? 17.581  11.419  -7.598  1.00 74.32 41  B 1 
ATOM   1215 O OE1   . GLU B 2 41  ? 18.761  11.797  -7.445  1.00 67.18 41  B 1 
ATOM   1216 O OE2   . GLU B 2 41  ? 17.242  10.383  -8.211  1.00 68.95 41  B 1 
ATOM   1217 N N     . ILE B 2 42  ? 12.379  12.771  -8.596  1.00 87.97 42  B 1 
ATOM   1218 C CA    . ILE B 2 42  ? 11.203  12.296  -9.317  1.00 88.11 42  B 1 
ATOM   1219 C C     . ILE B 2 42  ? 11.572  10.970  -9.948  1.00 87.95 42  B 1 
ATOM   1220 O O     . ILE B 2 42  ? 12.465  10.909  -10.792 1.00 84.40 42  B 1 
ATOM   1221 C CB    . ILE B 2 42  ? 10.728  13.304  -10.388 1.00 86.75 42  B 1 
ATOM   1222 C CG1   . ILE B 2 42  ? 10.451  14.687  -9.775  1.00 77.42 42  B 1 
ATOM   1223 C CG2   . ILE B 2 42  ? 9.456   12.762  -11.080 1.00 76.09 42  B 1 
ATOM   1224 C CD1   . ILE B 2 42  ? 10.329  15.763  -10.853 1.00 71.48 42  B 1 
ATOM   1225 N N     . VAL B 2 43  ? 10.874  9.917   -9.559  1.00 87.19 43  B 1 
ATOM   1226 C CA    . VAL B 2 43  ? 11.017  8.614   -10.194 1.00 85.88 43  B 1 
ATOM   1227 C C     . VAL B 2 43  ? 9.931   8.427   -11.247 1.00 86.28 43  B 1 
ATOM   1228 O O     . VAL B 2 43  ? 8.779   8.817   -11.048 1.00 84.50 43  B 1 
ATOM   1229 C CB    . VAL B 2 43  ? 11.045  7.464   -9.166  1.00 82.95 43  B 1 
ATOM   1230 C CG1   . VAL B 2 43  ? 12.313  7.572   -8.307  1.00 72.28 43  B 1 
ATOM   1231 C CG2   . VAL B 2 43  ? 9.820   7.459   -8.241  1.00 76.45 43  B 1 
ATOM   1232 N N     . THR B 2 44  ? 10.301  7.816   -12.368 1.00 83.88 44  B 1 
ATOM   1233 C CA    . THR B 2 44  ? 9.306   7.320   -13.322 1.00 84.40 44  B 1 
ATOM   1234 C C     . THR B 2 44  ? 8.644   6.098   -12.702 1.00 84.96 44  B 1 
ATOM   1235 O O     . THR B 2 44  ? 9.315   5.128   -12.376 1.00 82.36 44  B 1 
ATOM   1236 C CB    . THR B 2 44  ? 9.944   6.964   -14.662 1.00 82.64 44  B 1 
ATOM   1237 O OG1   . THR B 2 44  ? 10.631  8.083   -15.159 1.00 74.73 44  B 1 
ATOM   1238 C CG2   . THR B 2 44  ? 8.881   6.599   -15.707 1.00 74.70 44  B 1 
ATOM   1239 N N     . THR B 2 45  ? 7.330   6.166   -12.522 1.00 83.85 45  B 1 
ATOM   1240 C CA    . THR B 2 45  ? 6.578   5.093   -11.874 1.00 83.02 45  B 1 
ATOM   1241 C C     . THR B 2 45  ? 5.785   4.295   -12.901 1.00 82.83 45  B 1 
ATOM   1242 O O     . THR B 2 45  ? 5.230   4.849   -13.850 1.00 81.53 45  B 1 
ATOM   1243 C CB    . THR B 2 45  ? 5.642   5.639   -10.784 1.00 81.35 45  B 1 
ATOM   1244 O OG1   . THR B 2 45  ? 4.710   6.545   -11.330 1.00 77.70 45  B 1 
ATOM   1245 C CG2   . THR B 2 45  ? 6.410   6.375   -9.693  1.00 78.92 45  B 1 
ATOM   1246 N N     . ILE B 2 46  ? 5.692   2.997   -12.650 1.00 81.90 46  B 1 
ATOM   1247 C CA    . ILE B 2 46  ? 4.683   2.121   -13.251 1.00 80.65 46  B 1 
ATOM   1248 C C     . ILE B 2 46  ? 3.570   1.879   -12.229 1.00 82.15 46  B 1 
ATOM   1249 O O     . ILE B 2 46  ? 3.782   2.108   -11.033 1.00 79.82 46  B 1 
ATOM   1250 C CB    . ILE B 2 46  ? 5.327   0.803   -13.764 1.00 77.52 46  B 1 
ATOM   1251 C CG1   . ILE B 2 46  ? 6.031   0.036   -12.630 1.00 68.94 46  B 1 
ATOM   1252 C CG2   . ILE B 2 46  ? 6.281   1.139   -14.926 1.00 68.39 46  B 1 
ATOM   1253 C CD1   . ILE B 2 46  ? 6.508   -1.368  -13.061 1.00 62.77 46  B 1 
ATOM   1254 N N     . PRO B 2 47  ? 2.377   1.438   -12.647 1.00 79.92 47  B 1 
ATOM   1255 C CA    . PRO B 2 47  ? 1.332   1.073   -11.701 1.00 82.24 47  B 1 
ATOM   1256 C C     . PRO B 2 47  ? 1.835   0.060   -10.668 1.00 83.76 47  B 1 
ATOM   1257 O O     . PRO B 2 47  ? 2.394   -0.980  -11.020 1.00 81.48 47  B 1 
ATOM   1258 C CB    . PRO B 2 47  ? 0.189   0.507   -12.548 1.00 78.86 47  B 1 
ATOM   1259 C CG    . PRO B 2 47  ? 0.383   1.192   -13.904 1.00 80.09 47  B 1 
ATOM   1260 C CD    . PRO B 2 47  ? 1.905   1.279   -14.017 1.00 85.19 47  B 1 
ATOM   1261 N N     . THR B 2 48  ? 1.657   0.369   -9.384  1.00 83.68 48  B 1 
ATOM   1262 C CA    . THR B 2 48  ? 2.139   -0.486  -8.294  1.00 84.77 48  B 1 
ATOM   1263 C C     . THR B 2 48  ? 1.279   -1.734  -8.186  1.00 84.25 48  B 1 
ATOM   1264 O O     . THR B 2 48  ? 0.071   -1.640  -7.934  1.00 82.97 48  B 1 
ATOM   1265 C CB    . THR B 2 48  ? 2.149   0.280   -6.957  1.00 82.74 48  B 1 
ATOM   1266 O OG1   . THR B 2 48  ? 2.935   1.450   -7.082  1.00 78.44 48  B 1 
ATOM   1267 C CG2   . THR B 2 48  ? 2.736   -0.539  -5.806  1.00 77.99 48  B 1 
ATOM   1268 N N     . ILE B 2 49  ? 1.909   -2.896  -8.322  1.00 83.25 49  B 1 
ATOM   1269 C CA    . ILE B 2 49  ? 1.302   -4.188  -8.016  1.00 82.65 49  B 1 
ATOM   1270 C C     . ILE B 2 49  ? 1.786   -4.611  -6.629  1.00 83.35 49  B 1 
ATOM   1271 O O     . ILE B 2 49  ? 2.943   -4.964  -6.440  1.00 79.27 49  B 1 
ATOM   1272 C CB    . ILE B 2 49  ? 1.612   -5.235  -9.100  1.00 80.38 49  B 1 
ATOM   1273 C CG1   . ILE B 2 49  ? 1.058   -4.743  -10.462 1.00 78.22 49  B 1 
ATOM   1274 C CG2   . ILE B 2 49  ? 1.000   -6.589  -8.705  1.00 77.81 49  B 1 
ATOM   1275 C CD1   . ILE B 2 49  ? 1.235   -5.735  -11.615 1.00 70.41 49  B 1 
ATOM   1276 N N     . GLY B 2 50  ? 0.880   -4.538  -5.653  1.00 83.93 50  B 1 
ATOM   1277 C CA    . GLY B 2 50  ? 1.153   -4.766  -4.238  1.00 82.22 50  B 1 
ATOM   1278 C C     . GLY B 2 50  ? 1.435   -3.467  -3.506  1.00 85.15 50  B 1 
ATOM   1279 O O     . GLY B 2 50  ? 0.571   -2.592  -3.440  1.00 81.88 50  B 1 
ATOM   1280 N N     . PHE B 2 51  ? 2.634   -3.333  -2.943  1.00 88.06 51  B 1 
ATOM   1281 C CA    . PHE B 2 51  ? 2.997   -2.201  -2.110  1.00 87.80 51  B 1 
ATOM   1282 C C     . PHE B 2 51  ? 4.470   -1.826  -2.264  1.00 88.70 51  B 1 
ATOM   1283 O O     . PHE B 2 51  ? 5.300   -2.651  -2.655  1.00 87.18 51  B 1 
ATOM   1284 C CB    . PHE B 2 51  ? 2.663   -2.522  -0.645  1.00 85.87 51  B 1 
ATOM   1285 C CG    . PHE B 2 51  ? 3.459   -3.670  -0.068  1.00 83.78 51  B 1 
ATOM   1286 C CD1   . PHE B 2 51  ? 3.019   -5.002  -0.220  1.00 78.24 51  B 1 
ATOM   1287 C CD2   . PHE B 2 51  ? 4.682   -3.428  0.595   1.00 80.04 51  B 1 
ATOM   1288 C CE1   . PHE B 2 51  ? 3.782   -6.065  0.274   1.00 75.00 51  B 1 
ATOM   1289 C CE2   . PHE B 2 51  ? 5.442   -4.490  1.093   1.00 74.31 51  B 1 
ATOM   1290 C CZ    . PHE B 2 51  ? 5.003   -5.808  0.927   1.00 76.03 51  B 1 
ATOM   1291 N N     . ASN B 2 52  ? 4.805   -0.593  -1.892  1.00 89.05 52  B 1 
ATOM   1292 C CA    . ASN B 2 52  ? 6.153   -0.164  -1.560  1.00 88.70 52  B 1 
ATOM   1293 C C     . ASN B 2 52  ? 6.205   0.158   -0.067  1.00 88.66 52  B 1 
ATOM   1294 O O     . ASN B 2 52  ? 5.228   0.628   0.509   1.00 87.91 52  B 1 
ATOM   1295 C CB    . ASN B 2 52  ? 6.555   1.033   -2.421  1.00 88.71 52  B 1 
ATOM   1296 C CG    . ASN B 2 52  ? 6.522   0.713   -3.895  1.00 88.06 52  B 1 
ATOM   1297 O OD1   . ASN B 2 52  ? 7.295   -0.083  -4.394  1.00 83.64 52  B 1 
ATOM   1298 N ND2   . ASN B 2 52  ? 5.615   1.317   -4.635  1.00 81.76 52  B 1 
ATOM   1299 N N     . VAL B 2 53  ? 7.355   -0.084  0.574   1.00 88.10 53  B 1 
ATOM   1300 C CA    . VAL B 2 53  ? 7.578   0.322   1.957   1.00 87.72 53  B 1 
ATOM   1301 C C     . VAL B 2 53  ? 8.936   0.986   2.081   1.00 87.94 53  B 1 
ATOM   1302 O O     . VAL B 2 53  ? 9.951   0.416   1.693   1.00 86.75 53  B 1 
ATOM   1303 C CB    . VAL B 2 53  ? 7.370   -0.836  2.956   1.00 84.63 53  B 1 
ATOM   1304 C CG1   . VAL B 2 53  ? 8.330   -2.003  2.774   1.00 75.88 53  B 1 
ATOM   1305 C CG2   . VAL B 2 53  ? 7.456   -0.326  4.396   1.00 77.43 53  B 1 
ATOM   1306 N N     . GLU B 2 54  ? 8.939   2.206   2.631   1.00 89.83 54  B 1 
ATOM   1307 C CA    . GLU B 2 54  ? 10.144  3.001   2.799   1.00 89.71 54  B 1 
ATOM   1308 C C     . GLU B 2 54  ? 10.157  3.695   4.155   1.00 90.80 54  B 1 
ATOM   1309 O O     . GLU B 2 54  ? 9.124   4.050   4.714   1.00 90.28 54  B 1 
ATOM   1310 C CB    . GLU B 2 54  ? 10.263  4.036   1.668   1.00 89.09 54  B 1 
ATOM   1311 C CG    . GLU B 2 54  ? 10.666  3.439   0.314   1.00 86.33 54  B 1 
ATOM   1312 C CD    . GLU B 2 54  ? 12.083  2.827   0.315   1.00 87.17 54  B 1 
ATOM   1313 O OE1   . GLU B 2 54  ? 12.402  2.110   -0.653  1.00 80.67 54  B 1 
ATOM   1314 O OE2   . GLU B 2 54  ? 12.861  3.111   1.266   1.00 81.54 54  B 1 
ATOM   1315 N N     . THR B 2 55  ? 11.360  3.924   4.674   1.00 89.43 55  B 1 
ATOM   1316 C CA    . THR B 2 55  ? 11.550  4.731   5.877   1.00 89.72 55  B 1 
ATOM   1317 C C     . THR B 2 55  ? 12.015  6.127   5.485   1.00 90.78 55  B 1 
ATOM   1318 O O     . THR B 2 55  ? 13.100  6.285   4.918   1.00 90.25 55  B 1 
ATOM   1319 C CB    . THR B 2 55  ? 12.518  4.071   6.856   1.00 87.37 55  B 1 
ATOM   1320 O OG1   . THR B 2 55  ? 12.065  2.777   7.176   1.00 79.66 55  B 1 
ATOM   1321 C CG2   . THR B 2 55  ? 12.601  4.845   8.171   1.00 77.57 55  B 1 
ATOM   1322 N N     . VAL B 2 56  ? 11.229  7.142   5.819   1.00 93.72 56  B 1 
ATOM   1323 C CA    . VAL B 2 56  ? 11.529  8.556   5.585   1.00 94.47 56  B 1 
ATOM   1324 C C     . VAL B 2 56  ? 11.925  9.201   6.908   1.00 94.61 56  B 1 
ATOM   1325 O O     . VAL B 2 56  ? 11.152  9.214   7.862   1.00 94.07 56  B 1 
ATOM   1326 C CB    . VAL B 2 56  ? 10.340  9.275   4.934   1.00 94.38 56  B 1 
ATOM   1327 C CG1   . VAL B 2 56  ? 10.637  10.764  4.709   1.00 91.17 56  B 1 
ATOM   1328 C CG2   . VAL B 2 56  ? 9.980   8.648   3.580   1.00 92.10 56  B 1 
ATOM   1329 N N     . GLU B 2 57  ? 13.125  9.758   6.976   1.00 94.84 57  B 1 
ATOM   1330 C CA    . GLU B 2 57  ? 13.629  10.456  8.151   1.00 94.15 57  B 1 
ATOM   1331 C C     . GLU B 2 57  ? 13.317  11.952  8.050   1.00 94.36 57  B 1 
ATOM   1332 O O     . GLU B 2 57  ? 13.779  12.626  7.138   1.00 93.21 57  B 1 
ATOM   1333 C CB    . GLU B 2 57  ? 15.139  10.221  8.269   1.00 92.73 57  B 1 
ATOM   1334 C CG    . GLU B 2 57  ? 15.489  8.747   8.544   1.00 85.40 57  B 1 
ATOM   1335 C CD    . GLU B 2 57  ? 15.135  8.293   9.963   1.00 79.91 57  B 1 
ATOM   1336 O OE1   . GLU B 2 57  ? 15.226  7.087   10.247  1.00 72.32 57  B 1 
ATOM   1337 O OE2   . GLU B 2 57  ? 14.953  9.151   10.851  1.00 71.85 57  B 1 
ATOM   1338 N N     . TYR B 2 58  ? 12.557  12.485  9.014   1.00 93.62 58  B 1 
ATOM   1339 C CA    . TYR B 2 58  ? 12.209  13.899  9.044   1.00 93.89 58  B 1 
ATOM   1340 C C     . TYR B 2 58  ? 12.054  14.410  10.473  1.00 93.41 58  B 1 
ATOM   1341 O O     . TYR B 2 58  ? 11.293  13.853  11.268  1.00 91.57 58  B 1 
ATOM   1342 C CB    . TYR B 2 58  ? 10.924  14.118  8.238   1.00 93.37 58  B 1 
ATOM   1343 C CG    . TYR B 2 58  ? 10.533  15.578  8.133   1.00 93.83 58  B 1 
ATOM   1344 C CD1   . TYR B 2 58  ? 9.415   16.075  8.823   1.00 92.39 58  B 1 
ATOM   1345 C CD2   . TYR B 2 58  ? 11.305  16.440  7.332   1.00 92.53 58  B 1 
ATOM   1346 C CE1   . TYR B 2 58  ? 9.059   17.426  8.706   1.00 91.47 58  B 1 
ATOM   1347 C CE2   . TYR B 2 58  ? 10.958  17.795  7.211   1.00 91.27 58  B 1 
ATOM   1348 C CZ    . TYR B 2 58  ? 9.836   18.286  7.893   1.00 91.80 58  B 1 
ATOM   1349 O OH    . TYR B 2 58  ? 9.499   19.605  7.760   1.00 90.26 58  B 1 
ATOM   1350 N N     . LYS B 2 59  ? 12.780  15.480  10.838  1.00 90.81 59  B 1 
ATOM   1351 C CA    . LYS B 2 59  ? 12.726  16.128  12.163  1.00 89.22 59  B 1 
ATOM   1352 C C     . LYS B 2 59  ? 12.815  15.159  13.357  1.00 87.85 59  B 1 
ATOM   1353 O O     . LYS B 2 59  ? 12.047  15.252  14.312  1.00 81.66 59  B 1 
ATOM   1354 C CB    . LYS B 2 59  ? 11.493  17.051  12.250  1.00 87.39 59  B 1 
ATOM   1355 C CG    . LYS B 2 59  ? 11.600  18.281  11.343  1.00 85.62 59  B 1 
ATOM   1356 C CD    . LYS B 2 59  ? 10.414  19.230  11.562  1.00 81.47 59  B 1 
ATOM   1357 C CE    . LYS B 2 59  ? 10.567  20.484  10.674  1.00 77.49 59  B 1 
ATOM   1358 N NZ    . LYS B 2 59  ? 9.390   21.367  10.736  1.00 69.81 59  B 1 
ATOM   1359 N N     . ASN B 2 60  ? 13.784  14.231  13.340  1.00 88.62 60  B 1 
ATOM   1360 C CA    . ASN B 2 60  ? 13.977  13.171  14.352  1.00 88.69 60  B 1 
ATOM   1361 C C     . ASN B 2 60  ? 12.798  12.189  14.499  1.00 90.19 60  B 1 
ATOM   1362 O O     . ASN B 2 60  ? 12.702  11.493  15.509  1.00 87.71 60  B 1 
ATOM   1363 C CB    . ASN B 2 60  ? 14.409  13.771  15.701  1.00 84.79 60  B 1 
ATOM   1364 C CG    . ASN B 2 60  ? 15.705  14.549  15.640  1.00 74.33 60  B 1 
ATOM   1365 O OD1   . ASN B 2 60  ? 16.527  14.396  14.764  1.00 63.45 60  B 1 
ATOM   1366 N ND2   . ASN B 2 60  ? 15.933  15.400  16.615  1.00 63.56 60  B 1 
ATOM   1367 N N     . ILE B 2 61  ? 11.944  12.117  13.506  1.00 91.61 61  B 1 
ATOM   1368 C CA    . ILE B 2 61  ? 10.901  11.096  13.389  1.00 92.73 61  B 1 
ATOM   1369 C C     . ILE B 2 61  ? 11.266  10.199  12.215  1.00 93.49 61  B 1 
ATOM   1370 O O     . ILE B 2 61  ? 11.628  10.685  11.142  1.00 92.95 61  B 1 
ATOM   1371 C CB    . ILE B 2 61  ? 9.505   11.724  13.248  1.00 92.06 61  B 1 
ATOM   1372 C CG1   . ILE B 2 61  ? 9.216   12.647  14.461  1.00 88.68 61  B 1 
ATOM   1373 C CG2   . ILE B 2 61  ? 8.439   10.628  13.133  1.00 88.33 61  B 1 
ATOM   1374 C CD1   . ILE B 2 61  ? 7.900   13.421  14.371  1.00 81.94 61  B 1 
ATOM   1375 N N     . SER B 2 62  ? 11.195  8.903   12.443  1.00 93.04 62  B 1 
ATOM   1376 C CA    . SER B 2 62  ? 11.303  7.888   11.407  1.00 92.62 62  B 1 
ATOM   1377 C C     . SER B 2 62  ? 9.891   7.533   10.951  1.00 92.94 62  B 1 
ATOM   1378 O O     . SER B 2 62  ? 9.144   6.897   11.686  1.00 92.08 62  B 1 
ATOM   1379 C CB    . SER B 2 62  ? 12.040  6.672   11.962  1.00 90.98 62  B 1 
ATOM   1380 O OG    . SER B 2 62  ? 12.405  5.803   10.927  1.00 79.89 62  B 1 
ATOM   1381 N N     . PHE B 2 63  ? 9.506   7.969   9.770   1.00 94.02 63  B 1 
ATOM   1382 C CA    . PHE B 2 63  ? 8.219   7.611   9.186   1.00 94.11 63  B 1 
ATOM   1383 C C     . PHE B 2 63  ? 8.384   6.317   8.390   1.00 93.84 63  B 1 
ATOM   1384 O O     . PHE B 2 63  ? 9.045   6.322   7.354   1.00 93.16 63  B 1 
ATOM   1385 C CB    . PHE B 2 63  ? 7.698   8.740   8.295   1.00 94.23 63  B 1 
ATOM   1386 C CG    . PHE B 2 63  ? 7.365   10.015  9.038   1.00 93.67 63  B 1 
ATOM   1387 C CD1   . PHE B 2 63  ? 6.067   10.209  9.540   1.00 90.73 63  B 1 
ATOM   1388 C CD2   . PHE B 2 63  ? 8.338   11.007  9.221   1.00 91.65 63  B 1 
ATOM   1389 C CE1   . PHE B 2 63  ? 5.733   11.395  10.208  1.00 90.40 63  B 1 
ATOM   1390 C CE2   . PHE B 2 63  ? 8.010   12.193  9.898   1.00 89.98 63  B 1 
ATOM   1391 C CZ    . PHE B 2 63  ? 6.709   12.387  10.386  1.00 91.23 63  B 1 
ATOM   1392 N N     . THR B 2 64  ? 7.776   5.242   8.847   1.00 90.93 64  B 1 
ATOM   1393 C CA    . THR B 2 64  ? 7.647   4.024   8.044   1.00 89.76 64  B 1 
ATOM   1394 C C     . THR B 2 64  ? 6.386   4.156   7.200   1.00 90.13 64  B 1 
ATOM   1395 O O     . THR B 2 64  ? 5.283   4.105   7.735   1.00 89.81 64  B 1 
ATOM   1396 C CB    . THR B 2 64  ? 7.620   2.766   8.927   1.00 87.23 64  B 1 
ATOM   1397 O OG1   . THR B 2 64  ? 8.823   2.707   9.666   1.00 80.49 64  B 1 
ATOM   1398 C CG2   . THR B 2 64  ? 7.541   1.492   8.092   1.00 79.69 64  B 1 
ATOM   1399 N N     . VAL B 2 65  ? 6.560   4.372   5.904   1.00 91.96 65  B 1 
ATOM   1400 C CA    . VAL B 2 65  ? 5.468   4.657   4.977   1.00 92.67 65  B 1 
ATOM   1401 C C     . VAL B 2 65  ? 5.210   3.441   4.099   1.00 91.92 65  B 1 
ATOM   1402 O O     . VAL B 2 65  ? 6.073   3.025   3.333   1.00 90.48 65  B 1 
ATOM   1403 C CB    . VAL B 2 65  ? 5.753   5.904   4.108   1.00 92.81 65  B 1 
ATOM   1404 C CG1   . VAL B 2 65  ? 4.524   6.282   3.270   1.00 89.76 65  B 1 
ATOM   1405 C CG2   . VAL B 2 65  ? 6.128   7.129   4.959   1.00 89.93 65  B 1 
ATOM   1406 N N     . TRP B 2 66  ? 4.007   2.904   4.196   1.00 92.19 66  B 1 
ATOM   1407 C CA    . TRP B 2 66  ? 3.492   1.860   3.315   1.00 90.64 66  B 1 
ATOM   1408 C C     . TRP B 2 66  ? 2.686   2.513   2.197   1.00 91.33 66  B 1 
ATOM   1409 O O     . TRP B 2 66  ? 1.606   3.047   2.455   1.00 90.13 66  B 1 
ATOM   1410 C CB    . TRP B 2 66  ? 2.645   0.882   4.129   1.00 87.68 66  B 1 
ATOM   1411 C CG    . TRP B 2 66  ? 3.421   0.049   5.102   1.00 82.57 66  B 1 
ATOM   1412 C CD1   . TRP B 2 66  ? 3.928   0.461   6.288   1.00 72.78 66  B 1 
ATOM   1413 C CD2   . TRP B 2 66  ? 3.795   -1.359  4.967   1.00 78.76 66  B 1 
ATOM   1414 N NE1   . TRP B 2 66  ? 4.592   -0.592  6.898   1.00 70.30 66  B 1 
ATOM   1415 C CE2   . TRP B 2 66  ? 4.535   -1.729  6.123   1.00 74.10 66  B 1 
ATOM   1416 C CE3   . TRP B 2 66  ? 3.569   -2.339  3.980   1.00 71.41 66  B 1 
ATOM   1417 C CZ2   . TRP B 2 66  ? 5.038   -3.044  6.300   1.00 70.71 66  B 1 
ATOM   1418 C CZ3   . TRP B 2 66  ? 4.073   -3.650  4.158   1.00 68.40 66  B 1 
ATOM   1419 C CH2   . TRP B 2 66  ? 4.793   -3.991  5.301   1.00 68.25 66  B 1 
ATOM   1420 N N     . ASP B 2 67  ? 3.196   2.472   0.972   1.00 88.55 67  B 1 
ATOM   1421 C CA    . ASP B 2 67  ? 2.483   2.887   -0.235  1.00 89.98 67  B 1 
ATOM   1422 C C     . ASP B 2 67  ? 1.814   1.656   -0.854  1.00 89.52 67  B 1 
ATOM   1423 O O     . ASP B 2 67  ? 2.487   0.794   -1.410  1.00 89.00 67  B 1 
ATOM   1424 C CB    . ASP B 2 67  ? 3.459   3.564   -1.210  1.00 90.29 67  B 1 
ATOM   1425 C CG    . ASP B 2 67  ? 2.913   3.708   -2.637  1.00 90.15 67  B 1 
ATOM   1426 O OD1   . ASP B 2 67  ? 1.691   3.902   -2.811  1.00 86.73 67  B 1 
ATOM   1427 O OD2   . ASP B 2 67  ? 3.726   3.649   -3.586  1.00 87.01 67  B 1 
ATOM   1428 N N     . VAL B 2 68  ? 0.504   1.568   -0.740  1.00 88.81 68  B 1 
ATOM   1429 C CA    . VAL B 2 68  ? -0.263  0.436   -1.254  1.00 87.96 68  B 1 
ATOM   1430 C C     . VAL B 2 68  ? -0.901  0.809   -2.583  1.00 87.98 68  B 1 
ATOM   1431 O O     . VAL B 2 68  ? -1.511  1.876   -2.722  1.00 86.42 68  B 1 
ATOM   1432 C CB    . VAL B 2 68  ? -1.303  -0.067  -0.237  1.00 85.62 68  B 1 
ATOM   1433 C CG1   . VAL B 2 68  ? -1.952  -1.361  -0.723  1.00 78.15 68  B 1 
ATOM   1434 C CG2   . VAL B 2 68  ? -0.641  -0.347  1.117   1.00 79.82 68  B 1 
ATOM   1435 N N     . GLY B 2 69  ? -0.763  -0.073  -3.558  1.00 86.82 69  B 1 
ATOM   1436 C CA    . GLY B 2 69  ? -1.298  0.114   -4.897  1.00 85.64 69  B 1 
ATOM   1437 C C     . GLY B 2 69  ? -2.794  0.458   -4.897  1.00 86.07 69  B 1 
ATOM   1438 O O     . GLY B 2 69  ? -3.579  -0.104  -4.137  1.00 83.24 69  B 1 
ATOM   1439 N N     . GLY B 2 70  ? -3.176  1.403   -5.748  1.00 87.51 70  B 1 
ATOM   1440 C CA    . GLY B 2 70  ? -4.542  1.934   -5.781  1.00 86.60 70  B 1 
ATOM   1441 C C     . GLY B 2 70  ? -5.451  1.312   -6.836  1.00 86.61 70  B 1 
ATOM   1442 O O     . GLY B 2 70  ? -6.627  1.681   -6.895  1.00 83.80 70  B 1 
ATOM   1443 N N     . GLN B 2 71  ? -4.951  0.402   -7.658  1.00 85.02 71  B 1 
ATOM   1444 C CA    . GLN B 2 71  ? -5.772  -0.256  -8.669  1.00 82.21 71  B 1 
ATOM   1445 C C     . GLN B 2 71  ? -6.923  -1.027  -8.009  1.00 80.92 71  B 1 
ATOM   1446 O O     . GLN B 2 71  ? -6.721  -1.664  -6.977  1.00 78.26 71  B 1 
ATOM   1447 C CB    . GLN B 2 71  ? -4.935  -1.233  -9.508  1.00 79.16 71  B 1 
ATOM   1448 C CG    . GLN B 2 71  ? -3.848  -0.538  -10.330 1.00 72.65 71  B 1 
ATOM   1449 C CD    . GLN B 2 71  ? -3.146  -1.503  -11.296 1.00 67.59 71  B 1 
ATOM   1450 O OE1   . GLN B 2 71  ? -3.443  -2.678  -11.378 1.00 61.07 71  B 1 
ATOM   1451 N NE2   . GLN B 2 71  ? -2.209  -1.031  -12.071 1.00 57.80 71  B 1 
ATOM   1452 N N     . ASP B 2 72  ? -8.085  -1.051  -8.641  1.00 79.52 72  B 1 
ATOM   1453 C CA    . ASP B 2 72  ? -9.282  -1.736  -8.136  1.00 77.49 72  B 1 
ATOM   1454 C C     . ASP B 2 72  ? -8.992  -3.168  -7.674  1.00 77.57 72  B 1 
ATOM   1455 O O     . ASP B 2 72  ? -9.421  -3.611  -6.612  1.00 74.43 72  B 1 
ATOM   1456 C CB    . ASP B 2 72  ? -10.345 -1.821  -9.236  1.00 74.26 72  B 1 
ATOM   1457 C CG    . ASP B 2 72  ? -10.901 -0.470  -9.675  1.00 67.50 72  B 1 
ATOM   1458 O OD1   . ASP B 2 72  ? -10.629 0.519   -8.973  1.00 61.76 72  B 1 
ATOM   1459 O OD2   . ASP B 2 72  ? -11.570 -0.464  -10.720 1.00 61.82 72  B 1 
ATOM   1460 N N     . LYS B 2 73  ? -8.185  -3.869  -8.459  1.00 74.76 73  B 1 
ATOM   1461 C CA    . LYS B 2 73  ? -7.782  -5.245  -8.195  1.00 71.56 73  B 1 
ATOM   1462 C C     . LYS B 2 73  ? -6.913  -5.411  -6.939  1.00 73.38 73  B 1 
ATOM   1463 O O     . LYS B 2 73  ? -6.816  -6.522  -6.434  1.00 70.27 73  B 1 
ATOM   1464 C CB    . LYS B 2 73  ? -7.044  -5.782  -9.421  1.00 66.51 73  B 1 
ATOM   1465 C CG    . LYS B 2 73  ? -7.951  -5.886  -10.662 1.00 60.45 73  B 1 
ATOM   1466 C CD    . LYS B 2 73  ? -7.183  -6.555  -11.805 1.00 54.97 73  B 1 
ATOM   1467 C CE    . LYS B 2 73  ? -8.069  -6.721  -13.030 1.00 48.71 73  B 1 
ATOM   1468 N NZ    . LYS B 2 73  ? -7.355  -7.450  -14.114 1.00 43.65 73  B 1 
ATOM   1469 N N     . ILE B 2 74  ? -6.269  -4.345  -6.457  1.00 76.38 74  B 1 
ATOM   1470 C CA    . ILE B 2 74  ? -5.342  -4.372  -5.315  1.00 76.28 74  B 1 
ATOM   1471 C C     . ILE B 2 74  ? -5.995  -3.789  -4.056  1.00 77.96 74  B 1 
ATOM   1472 O O     . ILE B 2 74  ? -5.604  -4.145  -2.956  1.00 75.19 74  B 1 
ATOM   1473 C CB    . ILE B 2 74  ? -4.031  -3.647  -5.670  1.00 73.37 74  B 1 
ATOM   1474 C CG1   . ILE B 2 74  ? -3.376  -4.282  -6.918  1.00 67.72 74  B 1 
ATOM   1475 C CG2   . ILE B 2 74  ? -3.039  -3.668  -4.491  1.00 67.03 74  B 1 
ATOM   1476 C CD1   . ILE B 2 74  ? -2.168  -3.516  -7.441  1.00 60.15 74  B 1 
ATOM   1477 N N     . ARG B 2 75  ? -7.027  -2.957  -4.183  1.00 78.34 75  B 1 
ATOM   1478 C CA    . ARG B 2 75  ? -7.734  -2.354  -3.034  1.00 78.60 75  B 1 
ATOM   1479 C C     . ARG B 2 75  ? -8.198  -3.360  -1.974  1.00 78.56 75  B 1 
ATOM   1480 O O     . ARG B 2 75  ? -8.083  -3.036  -0.794  1.00 78.49 75  B 1 
ATOM   1481 C CB    . ARG B 2 75  ? -8.916  -1.488  -3.506  1.00 78.91 75  B 1 
ATOM   1482 C CG    . ARG B 2 75  ? -8.470  -0.271  -4.328  1.00 78.06 75  B 1 
ATOM   1483 C CD    . ARG B 2 75  ? -9.681  0.582   -4.679  1.00 77.64 75  B 1 
ATOM   1484 N NE    . ARG B 2 75  ? -9.384  1.498   -5.777  1.00 77.66 75  B 1 
ATOM   1485 C CZ    . ARG B 2 75  ? -10.269 2.031   -6.602  1.00 75.79 75  B 1 
ATOM   1486 N NH1   . ARG B 2 75  ? -11.554 1.923   -6.420  1.00 70.66 75  B 1 
ATOM   1487 N NH2   . ARG B 2 75  ? -9.870  2.655   -7.660  1.00 71.15 75  B 1 
ATOM   1488 N N     . PRO B 2 76  ? -8.621  -4.585  -2.313  1.00 75.14 76  B 1 
ATOM   1489 C CA    . PRO B 2 76  ? -8.929  -5.601  -1.298  1.00 73.20 76  B 1 
ATOM   1490 C C     . PRO B 2 76  ? -7.770  -5.921  -0.347  1.00 74.66 76  B 1 
ATOM   1491 O O     . PRO B 2 76  ? -8.017  -6.352  0.773   1.00 73.15 76  B 1 
ATOM   1492 C CB    . PRO B 2 76  ? -9.354  -6.847  -2.090  1.00 70.99 76  B 1 
ATOM   1493 C CG    . PRO B 2 76  ? -9.910  -6.267  -3.384  1.00 69.70 76  B 1 
ATOM   1494 C CD    . PRO B 2 76  ? -8.981  -5.077  -3.632  1.00 71.72 76  B 1 
ATOM   1495 N N     . LEU B 2 77  ? -6.516  -5.674  -0.742  1.00 76.70 77  B 1 
ATOM   1496 C CA    . LEU B 2 77  ? -5.354  -5.894  0.113   1.00 75.83 77  B 1 
ATOM   1497 C C     . LEU B 2 77  ? -5.111  -4.763  1.120   1.00 77.50 77  B 1 
ATOM   1498 O O     . LEU B 2 77  ? -4.310  -4.947  2.031   1.00 76.25 77  B 1 
ATOM   1499 C CB    . LEU B 2 77  ? -4.087  -6.094  -0.745  1.00 73.87 77  B 1 
ATOM   1500 C CG    . LEU B 2 77  ? -4.112  -7.335  -1.645  1.00 70.04 77  B 1 
ATOM   1501 C CD1   . LEU B 2 77  ? -2.818  -7.358  -2.471  1.00 67.13 77  B 1 
ATOM   1502 C CD2   . LEU B 2 77  ? -4.176  -8.625  -0.840  1.00 66.99 77  B 1 
ATOM   1503 N N     . TRP B 2 78  ? -5.748  -3.605  0.985   1.00 77.41 78  B 1 
ATOM   1504 C CA    . TRP B 2 78  ? -5.481  -2.455  1.849   1.00 77.54 78  B 1 
ATOM   1505 C C     . TRP B 2 78  ? -5.704  -2.778  3.336   1.00 78.10 78  B 1 
ATOM   1506 O O     . TRP B 2 78  ? -4.906  -2.351  4.174   1.00 78.11 78  B 1 
ATOM   1507 C CB    . TRP B 2 78  ? -6.344  -1.265  1.424   1.00 78.85 78  B 1 
ATOM   1508 C CG    . TRP B 2 78  ? -5.980  -0.602  0.127   1.00 78.78 78  B 1 
ATOM   1509 C CD1   . TRP B 2 78  ? -4.970  -0.941  -0.703  1.00 72.98 78  B 1 
ATOM   1510 C CD2   . TRP B 2 78  ? -6.618  0.570   -0.476  1.00 78.08 78  B 1 
ATOM   1511 N NE1   . TRP B 2 78  ? -4.928  -0.062  -1.777  1.00 67.23 78  B 1 
ATOM   1512 C CE2   . TRP B 2 78  ? -5.919  0.883   -1.668  1.00 75.54 78  B 1 
ATOM   1513 C CE3   . TRP B 2 78  ? -7.705  1.394   -0.103  1.00 73.52 78  B 1 
ATOM   1514 C CZ2   . TRP B 2 78  ? -6.271  1.995   -2.469  1.00 77.20 78  B 1 
ATOM   1515 C CZ3   . TRP B 2 78  ? -8.051  2.486   -0.914  1.00 75.10 78  B 1 
ATOM   1516 C CH2   . TRP B 2 78  ? -7.344  2.783   -2.073  1.00 74.77 78  B 1 
ATOM   1517 N N     . ARG B 2 79  ? -6.688  -3.593  3.654   1.00 80.08 79  B 1 
ATOM   1518 C CA    . ARG B 2 79  ? -6.989  -4.048  5.013   1.00 77.59 79  B 1 
ATOM   1519 C C     . ARG B 2 79  ? -5.804  -4.709  5.722   1.00 77.84 79  B 1 
ATOM   1520 O O     . ARG B 2 79  ? -5.639  -4.522  6.918   1.00 75.76 79  B 1 
ATOM   1521 C CB    . ARG B 2 79  ? -8.209  -4.974  4.979   1.00 73.63 79  B 1 
ATOM   1522 C CG    . ARG B 2 79  ? -7.919  -6.336  4.327   1.00 66.61 79  B 1 
ATOM   1523 C CD    . ARG B 2 79  ? -9.189  -7.173  4.223   1.00 63.70 79  B 1 
ATOM   1524 N NE    . ARG B 2 79  ? -8.892  -8.511  3.713   1.00 57.37 79  B 1 
ATOM   1525 C CZ    . ARG B 2 79  ? -9.711  -9.271  3.000   1.00 51.42 79  B 1 
ATOM   1526 N NH1   . ARG B 2 79  ? -10.882 -8.842  2.633   1.00 47.76 79  B 1 
ATOM   1527 N NH2   . ARG B 2 79  ? -9.360  -10.479 2.648   1.00 44.83 79  B 1 
ATOM   1528 N N     . HIS B 2 80  ? -4.923  -5.399  4.993   1.00 75.71 80  B 1 
ATOM   1529 C CA    . HIS B 2 80  ? -3.751  -6.065  5.570   1.00 73.24 80  B 1 
ATOM   1530 C C     . HIS B 2 80  ? -2.701  -5.087  6.112   1.00 74.68 80  B 1 
ATOM   1531 O O     . HIS B 2 80  ? -1.759  -5.484  6.791   1.00 73.02 80  B 1 
ATOM   1532 C CB    . HIS B 2 80  ? -3.120  -6.983  4.517   1.00 71.06 80  B 1 
ATOM   1533 C CG    . HIS B 2 80  ? -4.064  -8.030  4.014   1.00 68.17 80  B 1 
ATOM   1534 N ND1   . HIS B 2 80  ? -4.697  -8.985  4.789   1.00 60.97 80  B 1 
ATOM   1535 C CD2   . HIS B 2 80  ? -4.509  -8.203  2.732   1.00 60.84 80  B 1 
ATOM   1536 C CE1   . HIS B 2 80  ? -5.499  -9.691  3.976   1.00 59.64 80  B 1 
ATOM   1537 N NE2   . HIS B 2 80  ? -5.414  -9.246  2.727   1.00 59.88 80  B 1 
ATOM   1538 N N     . TYR B 2 81  ? -2.849  -3.792  5.820   1.00 78.67 81  B 1 
ATOM   1539 C CA    . TYR B 2 81  ? -1.932  -2.745  6.243   1.00 77.79 81  B 1 
ATOM   1540 C C     . TYR B 2 81  ? -2.505  -1.844  7.342   1.00 79.16 81  B 1 
ATOM   1541 O O     . TYR B 2 81  ? -1.794  -0.963  7.827   1.00 78.07 81  B 1 
ATOM   1542 C CB    . TYR B 2 81  ? -1.490  -1.940  5.018   1.00 76.20 81  B 1 
ATOM   1543 C CG    . TYR B 2 81  ? -0.932  -2.793  3.900   1.00 73.98 81  B 1 
ATOM   1544 C CD1   . TYR B 2 81  ? 0.407   -3.228  3.922   1.00 68.71 81  B 1 
ATOM   1545 C CD2   . TYR B 2 81  ? -1.763  -3.201  2.836   1.00 70.30 81  B 1 
ATOM   1546 C CE1   . TYR B 2 81  ? 0.917   -4.033  2.897   1.00 66.29 81  B 1 
ATOM   1547 C CE2   . TYR B 2 81  ? -1.276  -4.009  1.811   1.00 66.06 81  B 1 
ATOM   1548 C CZ    . TYR B 2 81  ? 0.064   -4.425  1.842   1.00 67.29 81  B 1 
ATOM   1549 O OH    . TYR B 2 81  ? 0.546   -5.225  0.828   1.00 64.39 81  B 1 
ATOM   1550 N N     . PHE B 2 82  ? -3.756  -2.042  7.760   1.00 81.27 82  B 1 
ATOM   1551 C CA    . PHE B 2 82  ? -4.426  -1.167  8.717   1.00 81.31 82  B 1 
ATOM   1552 C C     . PHE B 2 82  ? -3.873  -1.290  10.130  1.00 81.39 82  B 1 
ATOM   1553 O O     . PHE B 2 82  ? -3.701  -0.280  10.817  1.00 79.88 82  B 1 
ATOM   1554 C CB    . PHE B 2 82  ? -5.938  -1.439  8.701   1.00 80.72 82  B 1 
ATOM   1555 C CG    . PHE B 2 82  ? -6.662  -1.140  7.397   1.00 80.36 82  B 1 
ATOM   1556 C CD1   . PHE B 2 82  ? -6.086  -0.356  6.381   1.00 76.85 82  B 1 
ATOM   1557 C CD2   . PHE B 2 82  ? -7.970  -1.628  7.228   1.00 77.47 82  B 1 
ATOM   1558 C CE1   . PHE B 2 82  ? -6.800  -0.072  5.200   1.00 75.40 82  B 1 
ATOM   1559 C CE2   . PHE B 2 82  ? -8.688  -1.347  6.054   1.00 75.10 82  B 1 
ATOM   1560 C CZ    . PHE B 2 82  ? -8.101  -0.568  5.043   1.00 76.51 82  B 1 
ATOM   1561 N N     . GLN B 2 83  ? -3.542  -2.498  10.563  1.00 78.95 83  B 1 
ATOM   1562 C CA    . GLN B 2 83  ? -3.109  -2.734  11.929  1.00 75.36 83  B 1 
ATOM   1563 C C     . GLN B 2 83  ? -1.850  -1.932  12.275  1.00 75.38 83  B 1 
ATOM   1564 O O     . GLN B 2 83  ? -0.887  -1.855  11.502  1.00 70.79 83  B 1 
ATOM   1565 C CB    . GLN B 2 83  ? -2.918  -4.233  12.161  1.00 70.35 83  B 1 
ATOM   1566 C CG    . GLN B 2 83  ? -3.175  -4.607  13.627  1.00 62.36 83  B 1 
ATOM   1567 C CD    . GLN B 2 83  ? -2.659  -5.996  13.953  1.00 57.28 83  B 1 
ATOM   1568 O OE1   . GLN B 2 83  ? -1.488  -6.260  13.795  1.00 51.63 83  B 1 
ATOM   1569 N NE2   . GLN B 2 83  ? -3.491  -6.903  14.416  1.00 48.52 83  B 1 
ATOM   1570 N N     . ASN B 2 84  ? -1.847  -1.338  13.458  1.00 79.83 84  B 1 
ATOM   1571 C CA    . ASN B 2 84  ? -0.766  -0.489  13.975  1.00 81.01 84  B 1 
ATOM   1572 C C     . ASN B 2 84  ? -0.475  0.780   13.149  1.00 84.62 84  B 1 
ATOM   1573 O O     . ASN B 2 84  ? 0.564   1.410   13.349  1.00 83.14 84  B 1 
ATOM   1574 C CB    . ASN B 2 84  ? 0.496   -1.341  14.214  1.00 75.90 84  B 1 
ATOM   1575 C CG    . ASN B 2 84  ? 0.257   -2.471  15.193  1.00 66.70 84  B 1 
ATOM   1576 O OD1   . ASN B 2 84  ? -0.134  -2.235  16.320  1.00 58.06 84  B 1 
ATOM   1577 N ND2   . ASN B 2 84  ? 0.519   -3.692  14.809  1.00 57.43 84  B 1 
ATOM   1578 N N     . THR B 2 85  ? -1.362  1.182   12.249  1.00 88.10 85  B 1 
ATOM   1579 C CA    . THR B 2 85  ? -1.253  2.447   11.525  1.00 90.42 85  B 1 
ATOM   1580 C C     . THR B 2 85  ? -1.594  3.610   12.450  1.00 90.79 85  B 1 
ATOM   1581 O O     . THR B 2 85  ? -2.684  3.677   13.009  1.00 89.76 85  B 1 
ATOM   1582 C CB    . THR B 2 85  ? -2.139  2.453   10.273  1.00 90.39 85  B 1 
ATOM   1583 O OG1   . THR B 2 85  ? -1.629  1.505   9.362   1.00 85.34 85  B 1 
ATOM   1584 C CG2   . THR B 2 85  ? -2.133  3.796   9.552   1.00 85.20 85  B 1 
ATOM   1585 N N     . GLN B 2 86  ? -0.663  4.557   12.592  1.00 94.03 86  B 1 
ATOM   1586 C CA    . GLN B 2 86  ? -0.853  5.752   13.421  1.00 94.47 86  B 1 
ATOM   1587 C C     . GLN B 2 86  ? -1.343  6.954   12.599  1.00 95.30 86  B 1 
ATOM   1588 O O     . GLN B 2 86  ? -2.008  7.844   13.134  1.00 94.83 86  B 1 
ATOM   1589 C CB    . GLN B 2 86  ? 0.475   6.106   14.099  1.00 92.87 86  B 1 
ATOM   1590 C CG    . GLN B 2 86  ? 0.947   5.020   15.073  1.00 89.73 86  B 1 
ATOM   1591 C CD    . GLN B 2 86  ? 2.334   5.349   15.619  1.00 87.00 86  B 1 
ATOM   1592 O OE1   . GLN B 2 86  ? 3.312   5.377   14.888  1.00 79.27 86  B 1 
ATOM   1593 N NE2   . GLN B 2 86  ? 2.464   5.630   16.884  1.00 75.35 86  B 1 
ATOM   1594 N N     . GLY B 2 87  ? -1.006  6.982   11.320  1.00 96.32 87  B 1 
ATOM   1595 C CA    . GLY B 2 87  ? -1.426  8.024   10.392  1.00 96.61 87  B 1 
ATOM   1596 C C     . GLY B 2 87  ? -1.817  7.442   9.037   1.00 96.82 87  B 1 
ATOM   1597 O O     . GLY B 2 87  ? -1.120  6.590   8.494   1.00 96.01 87  B 1 
ATOM   1598 N N     . LEU B 2 88  ? -2.913  7.933   8.493   1.00 97.19 88  B 1 
ATOM   1599 C CA    . LEU B 2 88  ? -3.362  7.623   7.147   1.00 97.58 88  B 1 
ATOM   1600 C C     . LEU B 2 88  ? -3.069  8.824   6.248   1.00 98.00 88  B 1 
ATOM   1601 O O     . LEU B 2 88  ? -3.525  9.932   6.529   1.00 97.79 88  B 1 
ATOM   1602 C CB    . LEU B 2 88  ? -4.864  7.287   7.213   1.00 96.68 88  B 1 
ATOM   1603 C CG    . LEU B 2 88  ? -5.458  6.833   5.872   1.00 92.03 88  B 1 
ATOM   1604 C CD1   . LEU B 2 88  ? -4.927  5.464   5.467   1.00 88.73 88  B 1 
ATOM   1605 C CD2   . LEU B 2 88  ? -6.979  6.721   6.000   1.00 88.68 88  B 1 
ATOM   1606 N N     . ILE B 2 89  ? -2.329  8.614   5.172   1.00 97.79 89  B 1 
ATOM   1607 C CA    . ILE B 2 89  ? -2.207  9.590   4.089   1.00 97.92 89  B 1 
ATOM   1608 C C     . ILE B 2 89  ? -3.116  9.134   2.951   1.00 97.74 89  B 1 
ATOM   1609 O O     . ILE B 2 89  ? -2.889  8.095   2.338   1.00 97.12 89  B 1 
ATOM   1610 C CB    . ILE B 2 89  ? -0.749  9.788   3.631   1.00 98.09 89  B 1 
ATOM   1611 C CG1   . ILE B 2 89  ? 0.129   10.308  4.795   1.00 97.53 89  B 1 
ATOM   1612 C CG2   . ILE B 2 89  ? -0.711  10.773  2.443   1.00 97.42 89  B 1 
ATOM   1613 C CD1   . ILE B 2 89  ? 1.614   10.496  4.440   1.00 97.05 89  B 1 
ATOM   1614 N N     . PHE B 2 90  ? -4.136  9.915   2.655   1.00 98.34 90  B 1 
ATOM   1615 C CA    . PHE B 2 90  ? -4.996  9.685   1.503   1.00 98.45 90  B 1 
ATOM   1616 C C     . PHE B 2 90  ? -4.623  10.644  0.381   1.00 98.62 90  B 1 
ATOM   1617 O O     . PHE B 2 90  ? -4.729  11.862  0.525   1.00 98.54 90  B 1 
ATOM   1618 C CB    . PHE B 2 90  ? -6.459  9.794   1.919   1.00 98.25 90  B 1 
ATOM   1619 C CG    . PHE B 2 90  ? -7.389  9.262   0.854   1.00 98.06 90  B 1 
ATOM   1620 C CD1   . PHE B 2 90  ? -8.047  10.126  -0.037  1.00 97.14 90  B 1 
ATOM   1621 C CD2   . PHE B 2 90  ? -7.587  7.871   0.734   1.00 97.14 90  B 1 
ATOM   1622 C CE1   . PHE B 2 90  ? -8.904  9.613   -1.028  1.00 96.49 90  B 1 
ATOM   1623 C CE2   . PHE B 2 90  ? -8.433  7.353   -0.254  1.00 96.16 90  B 1 
ATOM   1624 C CZ    . PHE B 2 90  ? -9.094  8.224   -1.131  1.00 96.65 90  B 1 
ATOM   1625 N N     . VAL B 2 91  ? -4.159  10.104  -0.736  1.00 98.20 91  B 1 
ATOM   1626 C CA    . VAL B 2 91  ? -3.722  10.886  -1.892  1.00 98.46 91  B 1 
ATOM   1627 C C     . VAL B 2 91  ? -4.833  10.939  -2.928  1.00 98.47 91  B 1 
ATOM   1628 O O     . VAL B 2 91  ? -5.360  9.908   -3.334  1.00 98.21 91  B 1 
ATOM   1629 C CB    . VAL B 2 91  ? -2.416  10.338  -2.499  1.00 98.40 91  B 1 
ATOM   1630 C CG1   . VAL B 2 91  ? -1.876  11.292  -3.573  1.00 97.63 91  B 1 
ATOM   1631 C CG2   . VAL B 2 91  ? -1.322  10.162  -1.433  1.00 97.34 91  B 1 
ATOM   1632 N N     . VAL B 2 92  ? -5.156  12.145  -3.370  1.00 98.57 92  B 1 
ATOM   1633 C CA    . VAL B 2 92  ? -6.172  12.399  -4.391  1.00 98.68 92  B 1 
ATOM   1634 C C     . VAL B 2 92  ? -5.518  13.081  -5.587  1.00 98.75 92  B 1 
ATOM   1635 O O     . VAL B 2 92  ? -4.779  14.043  -5.426  1.00 98.51 92  B 1 
ATOM   1636 C CB    . VAL B 2 92  ? -7.320  13.263  -3.826  1.00 98.08 92  B 1 
ATOM   1637 C CG1   . VAL B 2 92  ? -8.426  13.482  -4.861  1.00 93.15 92  B 1 
ATOM   1638 C CG2   . VAL B 2 92  ? -7.961  12.593  -2.605  1.00 93.60 92  B 1 
ATOM   1639 N N     . ASP B 2 93  ? -5.819  12.603  -6.786  1.00 98.74 93  B 1 
ATOM   1640 C CA    . ASP B 2 93  ? -5.545  13.350  -8.005  1.00 98.71 93  B 1 
ATOM   1641 C C     . ASP B 2 93  ? -6.574  14.488  -8.120  1.00 98.77 93  B 1 
ATOM   1642 O O     . ASP B 2 93  ? -7.735  14.270  -8.435  1.00 98.48 93  B 1 
ATOM   1643 C CB    . ASP B 2 93  ? -5.586  12.425  -9.221  1.00 98.62 93  B 1 
ATOM   1644 C CG    . ASP B 2 93  ? -5.153  13.130  -10.516 1.00 98.42 93  B 1 
ATOM   1645 O OD1   . ASP B 2 93  ? -5.076  14.382  -10.548 1.00 97.47 93  B 1 
ATOM   1646 O OD2   . ASP B 2 93  ? -4.780  12.414  -11.466 1.00 96.76 93  B 1 
ATOM   1647 N N     . SER B 2 94  ? -6.128  15.709  -7.845  1.00 98.78 94  B 1 
ATOM   1648 C CA    . SER B 2 94  ? -7.004  16.885  -7.877  1.00 98.72 94  B 1 
ATOM   1649 C C     . SER B 2 94  ? -7.485  17.241  -9.283  1.00 98.63 94  B 1 
ATOM   1650 O O     . SER B 2 94  ? -8.427  18.026  -9.416  1.00 98.18 94  B 1 
ATOM   1651 C CB    . SER B 2 94  ? -6.291  18.082  -7.252  1.00 98.61 94  B 1 
ATOM   1652 O OG    . SER B 2 94  ? -5.864  17.763  -5.942  1.00 96.65 94  B 1 
ATOM   1653 N N     . ASN B 2 95  ? -6.869  16.682  -10.316 1.00 98.61 95  B 1 
ATOM   1654 C CA    . ASN B 2 95  ? -7.286  16.859  -11.702 1.00 98.43 95  B 1 
ATOM   1655 C C     . ASN B 2 95  ? -8.336  15.826  -12.146 1.00 98.34 95  B 1 
ATOM   1656 O O     . ASN B 2 95  ? -9.070  16.069  -13.104 1.00 96.93 95  B 1 
ATOM   1657 C CB    . ASN B 2 95  ? -6.030  16.816  -12.575 1.00 97.69 95  B 1 
ATOM   1658 C CG    . ASN B 2 95  ? -6.296  17.322  -13.979 1.00 94.84 95  B 1 
ATOM   1659 O OD1   . ASN B 2 95  ? -6.544  18.490  -14.215 1.00 82.88 95  B 1 
ATOM   1660 N ND2   . ASN B 2 95  ? -6.216  16.461  -14.961 1.00 82.80 95  B 1 
ATOM   1661 N N     . ASP B 2 96  ? -8.440  14.701  -11.434 1.00 98.47 96  B 1 
ATOM   1662 C CA    . ASP B 2 96  ? -9.369  13.615  -11.766 1.00 98.22 96  B 1 
ATOM   1663 C C     . ASP B 2 96  ? -10.766 13.882  -11.187 1.00 98.22 96  B 1 
ATOM   1664 O O     . ASP B 2 96  ? -11.205 13.316  -10.186 1.00 97.52 96  B 1 
ATOM   1665 C CB    . ASP B 2 96  ? -8.768  12.271  -11.342 1.00 97.73 96  B 1 
ATOM   1666 C CG    . ASP B 2 96  ? -9.526  11.073  -11.929 1.00 96.93 96  B 1 
ATOM   1667 O OD1   . ASP B 2 96  ? -10.625 11.272  -12.500 1.00 94.76 96  B 1 
ATOM   1668 O OD2   . ASP B 2 96  ? -9.000  9.948   -11.789 1.00 93.28 96  B 1 
ATOM   1669 N N     . ARG B 2 97  ? -11.480 14.806  -11.835 1.00 97.95 97  B 1 
ATOM   1670 C CA    . ARG B 2 97  ? -12.848 15.187  -11.461 1.00 97.67 97  B 1 
ATOM   1671 C C     . ARG B 2 97  ? -13.852 14.044  -11.614 1.00 97.59 97  B 1 
ATOM   1672 O O     . ARG B 2 97  ? -14.858 14.042  -10.915 1.00 96.08 97  B 1 
ATOM   1673 C CB    . ARG B 2 97  ? -13.298 16.398  -12.291 1.00 96.77 97  B 1 
ATOM   1674 C CG    . ARG B 2 97  ? -12.503 17.666  -11.938 1.00 93.65 97  B 1 
ATOM   1675 C CD    . ARG B 2 97  ? -12.939 18.853  -12.794 1.00 92.32 97  B 1 
ATOM   1676 N NE    . ARG B 2 97  ? -12.271 20.106  -12.374 1.00 91.03 97  B 1 
ATOM   1677 C CZ    . ARG B 2 97  ? -12.678 20.927  -11.407 1.00 90.92 97  B 1 
ATOM   1678 N NH1   . ARG B 2 97  ? -13.797 20.771  -10.777 1.00 81.89 97  B 1 
ATOM   1679 N NH2   . ARG B 2 97  ? -11.946 21.933  -11.063 1.00 86.06 97  B 1 
ATOM   1680 N N     . GLU B 2 98  ? -13.596 13.104  -12.511 1.00 97.50 98  B 1 
ATOM   1681 C CA    . GLU B 2 98  ? -14.506 11.995  -12.799 1.00 97.08 98  B 1 
ATOM   1682 C C     . GLU B 2 98  ? -14.529 10.984  -11.663 1.00 97.25 98  B 1 
ATOM   1683 O O     . GLU B 2 98  ? -15.586 10.457  -11.314 1.00 95.64 98  B 1 
ATOM   1684 C CB    . GLU B 2 98  ? -14.121 11.328  -14.126 1.00 96.16 98  B 1 
ATOM   1685 C CG    . GLU B 2 98  ? -14.288 12.277  -15.318 1.00 85.41 98  B 1 
ATOM   1686 C CD    . GLU B 2 98  ? -14.078 11.608  -16.687 1.00 76.53 98  B 1 
ATOM   1687 O OE1   . GLU B 2 98  ? -14.353 12.304  -17.694 1.00 68.85 98  B 1 
ATOM   1688 O OE2   . GLU B 2 98  ? -13.667 10.427  -16.731 1.00 68.39 98  B 1 
ATOM   1689 N N     . ARG B 2 99  ? -13.365 10.760  -11.013 1.00 97.72 99  B 1 
ATOM   1690 C CA    . ARG B 2 99  ? -13.197 9.721   -9.985  1.00 97.74 99  B 1 
ATOM   1691 C C     . ARG B 2 99  ? -13.180 10.266  -8.553  1.00 97.99 99  B 1 
ATOM   1692 O O     . ARG B 2 99  ? -12.973 9.498   -7.617  1.00 97.62 99  B 1 
ATOM   1693 C CB    . ARG B 2 99  ? -11.948 8.893   -10.303 1.00 96.59 99  B 1 
ATOM   1694 C CG    . ARG B 2 99  ? -12.067 8.200   -11.673 1.00 95.04 99  B 1 
ATOM   1695 C CD    . ARG B 2 99  ? -10.770 7.485   -12.029 1.00 93.31 99  B 1 
ATOM   1696 N NE    . ARG B 2 99  ? -10.536 6.326   -11.177 1.00 91.26 99  B 1 
ATOM   1697 C CZ    . ARG B 2 99  ? -9.369  5.749   -10.932 1.00 92.41 99  B 1 
ATOM   1698 N NH1   . ARG B 2 99  ? -8.244  6.245   -11.364 1.00 85.36 99  B 1 
ATOM   1699 N NH2   . ARG B 2 99  ? -9.326  4.655   -10.264 1.00 86.71 99  B 1 
ATOM   1700 N N     . VAL B 2 100 ? -13.417 11.551  -8.327  1.00 97.93 100 B 1 
ATOM   1701 C CA    . VAL B 2 100 ? -13.390 12.130  -6.973  1.00 98.16 100 B 1 
ATOM   1702 C C     . VAL B 2 100 ? -14.447 11.520  -6.046  1.00 98.11 100 B 1 
ATOM   1703 O O     . VAL B 2 100 ? -14.200 11.367  -4.850  1.00 97.91 100 B 1 
ATOM   1704 C CB    . VAL B 2 100 ? -13.505 13.664  -7.031  1.00 97.63 100 B 1 
ATOM   1705 C CG1   . VAL B 2 100 ? -14.912 14.158  -7.369  1.00 93.43 100 B 1 
ATOM   1706 C CG2   . VAL B 2 100 ? -13.039 14.293  -5.723  1.00 93.33 100 B 1 
ATOM   1707 N N     . ASN B 2 101 ? -15.592 11.117  -6.569  1.00 97.94 101 B 1 
ATOM   1708 C CA    . ASN B 2 101 ? -16.616 10.436  -5.787  1.00 97.65 101 B 1 
ATOM   1709 C C     . ASN B 2 101 ? -16.185 9.015   -5.400  1.00 97.55 101 B 1 
ATOM   1710 O O     . ASN B 2 101 ? -16.382 8.613   -4.260  1.00 96.71 101 B 1 
ATOM   1711 C CB    . ASN B 2 101 ? -17.940 10.406  -6.563  1.00 96.80 101 B 1 
ATOM   1712 C CG    . ASN B 2 101 ? -18.623 11.750  -6.618  1.00 85.80 101 B 1 
ATOM   1713 O OD1   . ASN B 2 101 ? -18.503 12.611  -5.755  1.00 76.42 101 B 1 
ATOM   1714 N ND2   . ASN B 2 101 ? -19.412 11.981  -7.650  1.00 73.38 101 B 1 
ATOM   1715 N N     . GLU B 2 102 ? -15.529 8.307   -6.303  1.00 97.27 102 B 1 
ATOM   1716 C CA    . GLU B 2 102 ? -14.932 6.999   -6.025  1.00 96.78 102 B 1 
ATOM   1717 C C     . GLU B 2 102 ? -13.842 7.115   -4.950  1.00 96.60 102 B 1 
ATOM   1718 O O     . GLU B 2 102 ? -13.826 6.350   -3.990  1.00 96.01 102 B 1 
ATOM   1719 C CB    . GLU B 2 102 ? -14.380 6.446   -7.334  1.00 96.12 102 B 1 
ATOM   1720 C CG    . GLU B 2 102 ? -13.959 4.979   -7.239  1.00 90.89 102 B 1 
ATOM   1721 C CD    . GLU B 2 102 ? -13.172 4.549   -8.488  1.00 89.19 102 B 1 
ATOM   1722 O OE1   . GLU B 2 102 ? -12.314 3.646   -8.333  1.00 83.43 102 B 1 
ATOM   1723 O OE2   . GLU B 2 102 ? -13.344 5.150   -9.567  1.00 83.99 102 B 1 
ATOM   1724 N N     . ALA B 2 103 ? -12.995 8.149   -5.031  1.00 97.64 103 B 1 
ATOM   1725 C CA    . ALA B 2 103 ? -12.007 8.437   -3.998  1.00 97.74 103 B 1 
ATOM   1726 C C     . ALA B 2 103 ? -12.657 8.679   -2.630  1.00 97.66 103 B 1 
ATOM   1727 O O     . ALA B 2 103 ? -12.167 8.190   -1.612  1.00 97.42 103 B 1 
ATOM   1728 C CB    . ALA B 2 103 ? -11.166 9.640   -4.439  1.00 97.95 103 B 1 
ATOM   1729 N N     . ARG B 2 104 ? -13.775 9.405   -2.587  1.00 98.19 104 B 1 
ATOM   1730 C CA    . ARG B 2 104 ? -14.553 9.612   -1.363  1.00 98.18 104 B 1 
ATOM   1731 C C     . ARG B 2 104 ? -15.069 8.290   -0.803  1.00 97.80 104 B 1 
ATOM   1732 O O     . ARG B 2 104 ? -14.968 8.084   0.398   1.00 97.20 104 B 1 
ATOM   1733 C CB    . ARG B 2 104 ? -15.703 10.584  -1.633  1.00 97.86 104 B 1 
ATOM   1734 C CG    . ARG B 2 104 ? -16.633 10.752  -0.424  1.00 95.88 104 B 1 
ATOM   1735 C CD    . ARG B 2 104 ? -17.706 11.779  -0.725  1.00 92.69 104 B 1 
ATOM   1736 N NE    . ARG B 2 104 ? -18.645 11.901  0.397   1.00 81.81 104 B 1 
ATOM   1737 C CZ    . ARG B 2 104 ? -19.923 11.532  0.413   1.00 73.03 104 B 1 
ATOM   1738 N NH1   . ARG B 2 104 ? -20.506 11.042  -0.652  1.00 65.76 104 B 1 
ATOM   1739 N NH2   . ARG B 2 104 ? -20.622 11.650  1.497   1.00 64.05 104 B 1 
ATOM   1740 N N     . GLU B 2 105 ? -15.639 7.432   -1.636  1.00 97.28 105 B 1 
ATOM   1741 C CA    . GLU B 2 105 ? -16.186 6.143   -1.211  1.00 96.49 105 B 1 
ATOM   1742 C C     . GLU B 2 105 ? -15.100 5.249   -0.610  1.00 95.55 105 B 1 
ATOM   1743 O O     . GLU B 2 105 ? -15.292 4.714   0.481   1.00 94.71 105 B 1 
ATOM   1744 C CB    . GLU B 2 105 ? -16.866 5.447   -2.389  1.00 96.22 105 B 1 
ATOM   1745 C CG    . GLU B 2 105 ? -18.207 6.108   -2.726  1.00 90.30 105 B 1 
ATOM   1746 C CD    . GLU B 2 105 ? -18.873 5.534   -3.986  1.00 83.81 105 B 1 
ATOM   1747 O OE1   . GLU B 2 105 ? -19.861 6.164   -4.434  1.00 78.00 105 B 1 
ATOM   1748 O OE2   . GLU B 2 105 ? -18.416 4.487   -4.479  1.00 78.24 105 B 1 
ATOM   1749 N N     . GLU B 2 106 ? -13.926 5.163   -1.247  1.00 95.72 106 B 1 
ATOM   1750 C CA    . GLU B 2 106 ? -12.789 4.404   -0.733  1.00 94.57 106 B 1 
ATOM   1751 C C     . GLU B 2 106 ? -12.260 4.985   0.585   1.00 94.10 106 B 1 
ATOM   1752 O O     . GLU B 2 106 ? -12.005 4.241   1.534   1.00 93.38 106 B 1 
ATOM   1753 C CB    . GLU B 2 106 ? -11.664 4.355   -1.767  1.00 93.68 106 B 1 
ATOM   1754 C CG    . GLU B 2 106 ? -11.998 3.535   -3.028  1.00 86.73 106 B 1 
ATOM   1755 C CD    . GLU B 2 106 ? -12.359 2.072   -2.750  1.00 85.29 106 B 1 
ATOM   1756 O OE1   . GLU B 2 106 ? -13.043 1.455   -3.589  1.00 78.09 106 B 1 
ATOM   1757 O OE2   . GLU B 2 106 ? -12.020 1.542   -1.681  1.00 77.97 106 B 1 
ATOM   1758 N N     . LEU B 2 107 ? -12.155 6.309   0.690   1.00 96.69 107 B 1 
ATOM   1759 C CA    . LEU B 2 107 ? -11.768 6.958   1.938   1.00 96.93 107 B 1 
ATOM   1760 C C     . LEU B 2 107 ? -12.748 6.632   3.060   1.00 96.55 107 B 1 
ATOM   1761 O O     . LEU B 2 107 ? -12.328 6.226   4.137   1.00 96.09 107 B 1 
ATOM   1762 C CB    . LEU B 2 107 ? -11.649 8.477   1.722   1.00 97.42 107 B 1 
ATOM   1763 C CG    . LEU B 2 107 ? -11.335 9.266   3.008   1.00 97.35 107 B 1 
ATOM   1764 C CD1   . LEU B 2 107 ? -9.996  8.867   3.624   1.00 96.38 107 B 1 
ATOM   1765 C CD2   . LEU B 2 107 ? -11.295 10.759  2.706   1.00 96.18 107 B 1 
ATOM   1766 N N     . MET B 2 108 ? -14.040 6.791   2.833   1.00 96.20 108 B 1 
ATOM   1767 C CA    . MET B 2 108 ? -15.052 6.532   3.853   1.00 95.85 108 B 1 
ATOM   1768 C C     . MET B 2 108 ? -15.088 5.067   4.272   1.00 95.18 108 B 1 
ATOM   1769 O O     . MET B 2 108 ? -15.253 4.789   5.457   1.00 94.06 108 B 1 
ATOM   1770 C CB    . MET B 2 108 ? -16.431 6.995   3.375   1.00 95.85 108 B 1 
ATOM   1771 C CG    . MET B 2 108 ? -16.508 8.519   3.220   1.00 93.30 108 B 1 
ATOM   1772 S SD    . MET B 2 108 ? -16.253 9.476   4.731   1.00 88.86 108 B 1 
ATOM   1773 C CE    . MET B 2 108 ? -16.004 11.100  4.008   1.00 77.81 108 B 1 
ATOM   1774 N N     . ARG B 2 109 ? -14.878 4.147   3.338   1.00 94.47 109 B 1 
ATOM   1775 C CA    . ARG B 2 109 ? -14.769 2.717   3.641   1.00 92.72 109 B 1 
ATOM   1776 C C     . ARG B 2 109 ? -13.605 2.436   4.586   1.00 92.55 109 B 1 
ATOM   1777 O O     . ARG B 2 109 ? -13.810 1.799   5.607   1.00 91.26 109 B 1 
ATOM   1778 C CB    . ARG B 2 109 ? -14.661 1.911   2.341   1.00 91.14 109 B 1 
ATOM   1779 C CG    . ARG B 2 109 ? -14.867 0.411   2.586   1.00 80.77 109 B 1 
ATOM   1780 C CD    . ARG B 2 109 ? -14.650 -0.429  1.315   1.00 78.31 109 B 1 
ATOM   1781 N NE    . ARG B 2 109 ? -15.545 -0.020  0.218   1.00 69.90 109 B 1 
ATOM   1782 C CZ    . ARG B 2 109 ? -15.176 0.123   -1.052  1.00 63.68 109 B 1 
ATOM   1783 N NH1   . ARG B 2 109 ? -14.001 -0.243  -1.459  1.00 56.87 109 B 1 
ATOM   1784 N NH2   . ARG B 2 109 ? -15.962 0.669   -1.928  1.00 54.52 109 B 1 
ATOM   1785 N N     . MET B 2 110 ? -12.425 2.966   4.302   1.00 93.17 110 B 1 
ATOM   1786 C CA    . MET B 2 110 ? -11.264 2.791   5.184   1.00 92.78 110 B 1 
ATOM   1787 C C     . MET B 2 110 ? -11.458 3.438   6.555   1.00 93.95 110 B 1 
ATOM   1788 O O     . MET B 2 110 ? -11.069 2.869   7.561   1.00 92.93 110 B 1 
ATOM   1789 C CB    . MET B 2 110 ? -10.023 3.401   4.545   1.00 90.51 110 B 1 
ATOM   1790 C CG    . MET B 2 110 ? -9.529  2.582   3.357   1.00 83.71 110 B 1 
ATOM   1791 S SD    . MET B 2 110 ? -8.004  3.244   2.669   1.00 81.61 110 B 1 
ATOM   1792 C CE    . MET B 2 110 ? -8.599  4.851   2.125   1.00 72.27 110 B 1 
ATOM   1793 N N     . LEU B 2 111 ? -12.051 4.618   6.621   1.00 94.55 111 B 1 
ATOM   1794 C CA    . LEU B 2 111 ? -12.277 5.305   7.894   1.00 94.97 111 B 1 
ATOM   1795 C C     . LEU B 2 111 ? -13.316 4.609   8.790   1.00 94.44 111 B 1 
ATOM   1796 O O     . LEU B 2 111 ? -13.396 4.956   9.968   1.00 93.25 111 B 1 
ATOM   1797 C CB    . LEU B 2 111 ? -12.688 6.756   7.629   1.00 95.70 111 B 1 
ATOM   1798 C CG    . LEU B 2 111 ? -11.589 7.647   7.038   1.00 95.66 111 B 1 
ATOM   1799 C CD1   . LEU B 2 111 ? -12.168 9.052   6.845   1.00 94.74 111 B 1 
ATOM   1800 C CD2   . LEU B 2 111 ? -10.347 7.755   7.922   1.00 94.29 111 B 1 
ATOM   1801 N N     . ALA B 2 112 ? -14.096 3.686   8.240   1.00 93.44 112 B 1 
ATOM   1802 C CA    . ALA B 2 112 ? -15.034 2.857   8.990   1.00 92.65 112 B 1 
ATOM   1803 C C     . ALA B 2 112 ? -14.367 1.633   9.650   1.00 91.72 112 B 1 
ATOM   1804 O O     . ALA B 2 112 ? -14.975 1.045   10.538  1.00 89.52 112 B 1 
ATOM   1805 C CB    . ALA B 2 112 ? -16.172 2.444   8.052   1.00 91.87 112 B 1 
ATOM   1806 N N     . GLU B 2 113 ? -13.146 1.287   9.260   1.00 91.57 113 B 1 
ATOM   1807 C CA    . GLU B 2 113 ? -12.398 0.169   9.831   1.00 90.31 113 B 1 
ATOM   1808 C C     . GLU B 2 113 ? -11.952 0.482   11.264  1.00 90.87 113 B 1 
ATOM   1809 O O     . GLU B 2 113 ? -11.436 1.563   11.558  1.00 89.74 113 B 1 
ATOM   1810 C CB    . GLU B 2 113 ? -11.190 -0.182  8.958   1.00 88.03 113 B 1 
ATOM   1811 C CG    . GLU B 2 113 ? -11.542 -0.573  7.513   1.00 81.66 113 B 1 
ATOM   1812 C CD    . GLU B 2 113 ? -12.338 -1.877  7.360   1.00 78.53 113 B 1 
ATOM   1813 O OE1   . GLU B 2 113 ? -12.883 -2.076  6.259   1.00 72.49 113 B 1 
ATOM   1814 O OE2   . GLU B 2 113 ? -12.381 -2.661  8.321   1.00 70.66 113 B 1 
ATOM   1815 N N     . ASP B 2 114 ? -12.125 -0.483  12.152  1.00 87.57 114 B 1 
ATOM   1816 C CA    . ASP B 2 114 ? -11.843 -0.324  13.580  1.00 87.27 114 B 1 
ATOM   1817 C C     . ASP B 2 114 ? -10.346 -0.142  13.858  1.00 87.82 114 B 1 
ATOM   1818 O O     . ASP B 2 114 ? -9.971  0.658   14.722  1.00 86.25 114 B 1 
ATOM   1819 C CB    . ASP B 2 114 ? -12.413 -1.524  14.352  1.00 85.75 114 B 1 
ATOM   1820 C CG    . ASP B 2 114 ? -13.890 -1.366  14.735  1.00 77.10 114 B 1 
ATOM   1821 O OD1   . ASP B 2 114 ? -14.374 -0.208  14.796  1.00 70.77 114 B 1 
ATOM   1822 O OD2   . ASP B 2 114 ? -14.510 -2.361  15.167  1.00 69.58 114 B 1 
ATOM   1823 N N     . GLU B 2 115 ? -9.491  -0.794  13.092  1.00 87.39 115 B 1 
ATOM   1824 C CA    . GLU B 2 115 ? -8.033  -0.708  13.173  1.00 86.74 115 B 1 
ATOM   1825 C C     . GLU B 2 115 ? -7.510  0.692   12.841  1.00 89.04 115 B 1 
ATOM   1826 O O     . GLU B 2 115 ? -6.424  1.089   13.274  1.00 88.10 115 B 1 
ATOM   1827 C CB    . GLU B 2 115 ? -7.385  -1.713  12.216  1.00 83.46 115 B 1 
ATOM   1828 C CG    . GLU B 2 115 ? -7.705  -3.196  12.479  1.00 75.51 115 B 1 
ATOM   1829 C CD    . GLU B 2 115 ? -9.053  -3.665  11.911  1.00 67.59 115 B 1 
ATOM   1830 O OE1   . GLU B 2 115 ? -9.335  -4.865  12.092  1.00 60.10 115 B 1 
ATOM   1831 O OE2   . GLU B 2 115 ? -9.782  -2.834  11.337  1.00 59.27 115 B 1 
ATOM   1832 N N     . LEU B 2 116 ? -8.282  1.476   12.104  1.00 90.95 116 B 1 
ATOM   1833 C CA    . LEU B 2 116 ? -7.953  2.852   11.743  1.00 92.98 116 B 1 
ATOM   1834 C C     . LEU B 2 116 ? -8.648  3.887   12.634  1.00 93.51 116 B 1 
ATOM   1835 O O     . LEU B 2 116 ? -8.539  5.085   12.373  1.00 92.74 116 B 1 
ATOM   1836 C CB    . LEU B 2 116 ? -8.248  3.083   10.254  1.00 92.83 116 B 1 
ATOM   1837 C CG    . LEU B 2 116 ? -7.362  2.271   9.291   1.00 92.00 116 B 1 
ATOM   1838 C CD1   . LEU B 2 116 ? -7.745  2.622   7.861   1.00 90.35 116 B 1 
ATOM   1839 C CD2   . LEU B 2 116 ? -5.875  2.586   9.471   1.00 90.05 116 B 1 
ATOM   1840 N N     . ARG B 2 117 ? -9.340  3.464   13.689  1.00 92.53 117 B 1 
ATOM   1841 C CA    . ARG B 2 117 ? -10.142 4.362   14.533  1.00 92.20 117 B 1 
ATOM   1842 C C     . ARG B 2 117 ? -9.322  5.523   15.094  1.00 92.20 117 B 1 
ATOM   1843 O O     . ARG B 2 117 ? -9.767  6.668   15.009  1.00 90.86 117 B 1 
ATOM   1844 C CB    . ARG B 2 117 ? -10.799 3.532   15.649  1.00 90.89 117 B 1 
ATOM   1845 C CG    . ARG B 2 117 ? -11.779 4.367   16.472  1.00 81.81 117 B 1 
ATOM   1846 C CD    . ARG B 2 117 ? -12.389 3.535   17.599  1.00 78.41 117 B 1 
ATOM   1847 N NE    . ARG B 2 117 ? -13.270 2.461   17.084  1.00 68.41 117 B 1 
ATOM   1848 C CZ    . ARG B 2 117 ? -13.955 1.608   17.836  1.00 60.09 117 B 1 
ATOM   1849 N NH1   . ARG B 2 117 ? -13.900 1.652   19.138  1.00 54.43 117 B 1 
ATOM   1850 N NH2   . ARG B 2 117 ? -14.707 0.698   17.294  1.00 51.83 117 B 1 
ATOM   1851 N N     . ASP B 2 118 ? -8.130  5.234   15.601  1.00 92.42 118 B 1 
ATOM   1852 C CA    . ASP B 2 118 ? -7.259  6.223   16.252  1.00 92.79 118 B 1 
ATOM   1853 C C     . ASP B 2 118 ? -6.238  6.857   15.296  1.00 93.79 118 B 1 
ATOM   1854 O O     . ASP B 2 118 ? -5.489  7.757   15.684  1.00 92.47 118 B 1 
ATOM   1855 C CB    . ASP B 2 118 ? -6.589  5.570   17.469  1.00 90.99 118 B 1 
ATOM   1856 C CG    . ASP B 2 118 ? -7.607  5.133   18.535  1.00 88.03 118 B 1 
ATOM   1857 O OD1   . ASP B 2 118 ? -8.583  5.887   18.747  1.00 82.58 118 B 1 
ATOM   1858 O OD2   . ASP B 2 118 ? -7.386  4.069   19.137  1.00 80.22 118 B 1 
ATOM   1859 N N     . ALA B 2 119 ? -6.201  6.435   14.036  1.00 94.84 119 B 1 
ATOM   1860 C CA    . ALA B 2 119 ? -5.292  6.988   13.049  1.00 95.74 119 B 1 
ATOM   1861 C C     . ALA B 2 119 ? -5.690  8.424   12.676  1.00 96.44 119 B 1 
ATOM   1862 O O     . ALA B 2 119 ? -6.853  8.715   12.379  1.00 96.09 119 B 1 
ATOM   1863 C CB    . ALA B 2 119 ? -5.228  6.078   11.820  1.00 95.56 119 B 1 
ATOM   1864 N N     . VAL B 2 120 ? -4.705  9.325   12.647  1.00 96.91 120 B 1 
ATOM   1865 C CA    . VAL B 2 120 ? -4.901  10.678  12.108  1.00 97.11 120 B 1 
ATOM   1866 C C     . VAL B 2 120 ? -4.958  10.632  10.577  1.00 97.42 120 B 1 
ATOM   1867 O O     . VAL B 2 120 ? -4.308  9.791   9.959   1.00 97.18 120 B 1 
ATOM   1868 C CB    . VAL B 2 120 ? -3.843  11.670  12.611  1.00 96.62 120 B 1 
ATOM   1869 C CG1   . VAL B 2 120 ? -3.874  11.755  14.142  1.00 94.77 120 B 1 
ATOM   1870 C CG2   . VAL B 2 120 ? -2.423  11.347  12.167  1.00 94.41 120 B 1 
ATOM   1871 N N     . LEU B 2 121 ? -5.708  11.529  9.964   1.00 97.84 121 B 1 
ATOM   1872 C CA    . LEU B 2 121 ? -5.874  11.577  8.510   1.00 98.24 121 B 1 
ATOM   1873 C C     . LEU B 2 121 ? -5.206  12.818  7.920   1.00 98.47 121 B 1 
ATOM   1874 O O     . LEU B 2 121 ? -5.612  13.943  8.184   1.00 98.24 121 B 1 
ATOM   1875 C CB    . LEU B 2 121 ? -7.373  11.516  8.174   1.00 98.26 121 B 1 
ATOM   1876 C CG    . LEU B 2 121 ? -7.700  11.710  6.680   1.00 98.12 121 B 1 
ATOM   1877 C CD1   . LEU B 2 121 ? -7.150  10.578  5.820   1.00 97.45 121 B 1 
ATOM   1878 C CD2   . LEU B 2 121 ? -9.210  11.790  6.476   1.00 97.47 121 B 1 
ATOM   1879 N N     . LEU B 2 122 ? -4.232  12.595  7.053   1.00 98.40 122 B 1 
ATOM   1880 C CA    . LEU B 2 122 ? -3.692  13.619  6.171   1.00 98.50 122 B 1 
ATOM   1881 C C     . LEU B 2 122 ? -4.192  13.363  4.750   1.00 98.69 122 B 1 
ATOM   1882 O O     . LEU B 2 122 ? -3.946  12.304  4.192   1.00 98.49 122 B 1 
ATOM   1883 C CB    . LEU B 2 122 ? -2.163  13.597  6.264   1.00 98.49 122 B 1 
ATOM   1884 C CG    . LEU B 2 122 ? -1.456  14.557  5.289   1.00 98.17 122 B 1 
ATOM   1885 C CD1   . LEU B 2 122 ? -1.811  16.017  5.558   1.00 97.38 122 B 1 
ATOM   1886 C CD2   . LEU B 2 122 ? 0.051   14.401  5.460   1.00 97.27 122 B 1 
ATOM   1887 N N     . VAL B 2 123 ? -4.856  14.338  4.151   1.00 98.74 123 B 1 
ATOM   1888 C CA    . VAL B 2 123 ? -5.231  14.272  2.740   1.00 98.86 123 B 1 
ATOM   1889 C C     . VAL B 2 123 ? -4.244  15.103  1.932   1.00 98.81 123 B 1 
ATOM   1890 O O     . VAL B 2 123 ? -4.065  16.288  2.198   1.00 98.69 123 B 1 
ATOM   1891 C CB    . VAL B 2 123 ? -6.679  14.720  2.504   1.00 98.72 123 B 1 
ATOM   1892 C CG1   . VAL B 2 123 ? -7.059  14.624  1.024   1.00 98.14 123 B 1 
ATOM   1893 C CG2   . VAL B 2 123 ? -7.653  13.856  3.302   1.00 98.05 123 B 1 
ATOM   1894 N N     . PHE B 2 124 ? -3.618  14.493  0.931   1.00 98.81 124 B 1 
ATOM   1895 C CA    . PHE B 2 124 ? -2.857  15.209  -0.075  1.00 98.86 124 B 1 
ATOM   1896 C C     . PHE B 2 124 ? -3.721  15.455  -1.309  1.00 98.85 124 B 1 
ATOM   1897 O O     . PHE B 2 124 ? -4.027  14.528  -2.057  1.00 98.59 124 B 1 
ATOM   1898 C CB    . PHE B 2 124 ? -1.556  14.462  -0.398  1.00 98.74 124 B 1 
ATOM   1899 C CG    . PHE B 2 124 ? -0.419  14.625  0.599   1.00 98.70 124 B 1 
ATOM   1900 C CD1   . PHE B 2 124 ? -0.228  15.818  1.303   1.00 97.71 124 B 1 
ATOM   1901 C CD2   . PHE B 2 124 ? 0.510   13.582  0.759   1.00 97.54 124 B 1 
ATOM   1902 C CE1   . PHE B 2 124 ? 0.874   15.984  2.160   1.00 97.33 124 B 1 
ATOM   1903 C CE2   . PHE B 2 124 ? 1.615   13.744  1.609   1.00 97.07 124 B 1 
ATOM   1904 C CZ    . PHE B 2 124 ? 1.799   14.944  2.311   1.00 97.80 124 B 1 
ATOM   1905 N N     . ALA B 2 125 ? -4.096  16.716  -1.518  1.00 98.87 125 B 1 
ATOM   1906 C CA    . ALA B 2 125 ? -4.715  17.171  -2.750  1.00 98.84 125 B 1 
ATOM   1907 C C     . ALA B 2 125 ? -3.613  17.375  -3.796  1.00 98.83 125 B 1 
ATOM   1908 O O     . ALA B 2 125 ? -3.064  18.466  -3.944  1.00 98.57 125 B 1 
ATOM   1909 C CB    . ALA B 2 125 ? -5.530  18.437  -2.454  1.00 98.73 125 B 1 
ATOM   1910 N N     . ASN B 2 126 ? -3.219  16.294  -4.457  1.00 98.70 126 B 1 
ATOM   1911 C CA    . ASN B 2 126 ? -2.049  16.234  -5.322  1.00 98.74 126 B 1 
ATOM   1912 C C     . ASN B 2 126 ? -2.343  16.724  -6.746  1.00 98.81 126 B 1 
ATOM   1913 O O     . ASN B 2 126 ? -3.498  16.868  -7.140  1.00 98.65 126 B 1 
ATOM   1914 C CB    . ASN B 2 126 ? -1.477  14.806  -5.268  1.00 98.64 126 B 1 
ATOM   1915 C CG    . ASN B 2 126 ? -0.121  14.701  -5.924  1.00 98.59 126 B 1 
ATOM   1916 O OD1   . ASN B 2 126 ? 0.743   15.559  -5.792  1.00 91.82 126 B 1 
ATOM   1917 N ND2   . ASN B 2 126 ? 0.105   13.653  -6.680  1.00 90.66 126 B 1 
ATOM   1918 N N     . LYS B 2 127 ? -1.286  16.963  -7.510  1.00 98.76 127 B 1 
ATOM   1919 C CA    . LYS B 2 127 ? -1.327  17.448  -8.897  1.00 98.71 127 B 1 
ATOM   1920 C C     . LYS B 2 127 ? -1.911  18.862  -9.046  1.00 98.74 127 B 1 
ATOM   1921 O O     . LYS B 2 127 ? -2.563  19.178  -10.033 1.00 98.15 127 B 1 
ATOM   1922 C CB    . LYS B 2 127 ? -1.988  16.429  -9.851  1.00 98.65 127 B 1 
ATOM   1923 C CG    . LYS B 2 127 ? -1.458  15.001  -9.703  1.00 98.24 127 B 1 
ATOM   1924 C CD    . LYS B 2 127 ? -1.956  14.173  -10.886 1.00 97.70 127 B 1 
ATOM   1925 C CE    . LYS B 2 127 ? -1.685  12.685  -10.683 1.00 96.48 127 B 1 
ATOM   1926 N NZ    . LYS B 2 127 ? -2.332  11.896  -11.754 1.00 94.98 127 B 1 
ATOM   1927 N N     . GLN B 2 128 ? -1.647  19.715  -8.065  1.00 98.79 128 B 1 
ATOM   1928 C CA    . GLN B 2 128 ? -2.069  21.121  -8.074  1.00 98.60 128 B 1 
ATOM   1929 C C     . GLN B 2 128 ? -1.392  21.962  -9.169  1.00 98.59 128 B 1 
ATOM   1930 O O     . GLN B 2 128 ? -1.830  23.074  -9.438  1.00 97.57 128 B 1 
ATOM   1931 C CB    . GLN B 2 128 ? -1.799  21.733  -6.696  1.00 98.50 128 B 1 
ATOM   1932 C CG    . GLN B 2 128 ? -2.692  21.147  -5.594  1.00 97.82 128 B 1 
ATOM   1933 C CD    . GLN B 2 128 ? -4.156  21.563  -5.721  1.00 98.13 128 B 1 
ATOM   1934 O OE1   . GLN B 2 128 ? -4.481  22.701  -6.000  1.00 92.42 128 B 1 
ATOM   1935 N NE2   . GLN B 2 128 ? -5.082  20.660  -5.495  1.00 92.41 128 B 1 
ATOM   1936 N N     . ASP B 2 129 ? -0.362  21.426  -9.796  1.00 98.49 129 B 1 
ATOM   1937 C CA    . ASP B 2 129 ? 0.306   22.021  -10.949 1.00 98.28 129 B 1 
ATOM   1938 C C     . ASP B 2 129 ? -0.545  21.983  -12.230 1.00 98.23 129 B 1 
ATOM   1939 O O     . ASP B 2 129 ? -0.307  22.757  -13.166 1.00 97.22 129 B 1 
ATOM   1940 C CB    . ASP B 2 129 ? 1.650   21.299  -11.174 1.00 97.81 129 B 1 
ATOM   1941 C CG    . ASP B 2 129 ? 1.518   19.792  -11.409 1.00 97.73 129 B 1 
ATOM   1942 O OD1   . ASP B 2 129 ? 1.045   19.087  -10.489 1.00 95.68 129 B 1 
ATOM   1943 O OD2   . ASP B 2 129 ? 1.932   19.314  -12.485 1.00 95.64 129 B 1 
ATOM   1944 N N     . LEU B 2 130 ? -1.546  21.115  -12.289 1.00 98.29 130 B 1 
ATOM   1945 C CA    . LEU B 2 130 ? -2.387  20.970  -13.468 1.00 98.19 130 B 1 
ATOM   1946 C C     . LEU B 2 130 ? -3.467  22.069  -13.534 1.00 97.90 130 B 1 
ATOM   1947 O O     . LEU B 2 130 ? -4.080  22.410  -12.526 1.00 97.07 130 B 1 
ATOM   1948 C CB    . LEU B 2 130 ? -2.993  19.560  -13.517 1.00 97.98 130 B 1 
ATOM   1949 C CG    . LEU B 2 130 ? -1.950  18.432  -13.646 1.00 97.59 130 B 1 
ATOM   1950 C CD1   . LEU B 2 130 ? -2.660  17.080  -13.687 1.00 96.18 130 B 1 
ATOM   1951 C CD2   . LEU B 2 130 ? -1.096  18.552  -14.908 1.00 95.70 130 B 1 
ATOM   1952 N N     . PRO B 2 131 ? -3.761  22.594  -14.734 1.00 97.23 131 B 1 
ATOM   1953 C CA    . PRO B 2 131 ? -4.602  23.789  -14.883 1.00 95.73 131 B 1 
ATOM   1954 C C     . PRO B 2 131 ? -6.061  23.590  -14.473 1.00 94.20 131 B 1 
ATOM   1955 O O     . PRO B 2 131 ? -6.719  24.541  -14.063 1.00 87.50 131 B 1 
ATOM   1956 C CB    . PRO B 2 131 ? -4.482  24.162  -16.369 1.00 94.28 131 B 1 
ATOM   1957 C CG    . PRO B 2 131 ? -4.106  22.848  -17.056 1.00 91.62 131 B 1 
ATOM   1958 C CD    . PRO B 2 131 ? -3.233  22.170  -16.014 1.00 95.37 131 B 1 
ATOM   1959 N N     . ASN B 2 132 ? -6.568  22.360  -14.551 1.00 96.37 132 B 1 
ATOM   1960 C CA    . ASN B 2 132 ? -7.952  22.030  -14.193 1.00 95.52 132 B 1 
ATOM   1961 C C     . ASN B 2 132 ? -8.081  21.365  -12.814 1.00 96.62 132 B 1 
ATOM   1962 O O     . ASN B 2 132 ? -9.152  20.845  -12.486 1.00 94.57 132 B 1 
ATOM   1963 C CB    . ASN B 2 132 ? -8.575  21.184  -15.313 1.00 92.46 132 B 1 
ATOM   1964 C CG    . ASN B 2 132 ? -8.727  21.948  -16.617 1.00 82.07 132 B 1 
ATOM   1965 O OD1   . ASN B 2 132 ? -8.944  23.146  -16.660 1.00 73.48 132 B 1 
ATOM   1966 N ND2   . ASN B 2 132 ? -8.636  21.264  -17.738 1.00 70.35 132 B 1 
ATOM   1967 N N     . ALA B 2 133 ? -7.006  21.362  -12.009 1.00 98.14 133 B 1 
ATOM   1968 C CA    . ALA B 2 133 ? -7.015  20.762  -10.691 1.00 98.39 133 B 1 
ATOM   1969 C C     . ALA B 2 133 ? -8.033  21.458  -9.771  1.00 98.46 133 B 1 
ATOM   1970 O O     . ALA B 2 133 ? -8.099  22.687  -9.697  1.00 97.81 133 B 1 
ATOM   1971 C CB    . ALA B 2 133 ? -5.605  20.791  -10.102 1.00 97.99 133 B 1 
ATOM   1972 N N     . MET B 2 134 ? -8.797  20.662  -9.042  1.00 98.60 134 B 1 
ATOM   1973 C CA    . MET B 2 134 ? -9.616  21.152  -7.938  1.00 98.63 134 B 1 
ATOM   1974 C C     . MET B 2 134 ? -8.695  21.656  -6.825  1.00 98.63 134 B 1 
ATOM   1975 O O     . MET B 2 134 ? -7.744  20.973  -6.447  1.00 98.42 134 B 1 
ATOM   1976 C CB    . MET B 2 134 ? -10.522 20.034  -7.420  1.00 98.55 134 B 1 
ATOM   1977 C CG    . MET B 2 134 ? -11.574 19.605  -8.437  1.00 98.11 134 B 1 
ATOM   1978 S SD    . MET B 2 134 ? -12.596 18.194  -7.899  1.00 97.56 134 B 1 
ATOM   1979 C CE    . MET B 2 134 ? -11.404 16.864  -8.137  1.00 93.13 134 B 1 
ATOM   1980 N N     . ASN B 2 135 ? -8.989  22.816  -6.259  1.00 98.41 135 B 1 
ATOM   1981 C CA    . ASN B 2 135 ? -8.231  23.323  -5.123  1.00 98.38 135 B 1 
ATOM   1982 C C     . ASN B 2 135 ? -8.545  22.540  -3.837  1.00 98.57 135 B 1 
ATOM   1983 O O     . ASN B 2 135 ? -9.511  21.774  -3.764  1.00 98.15 135 B 1 
ATOM   1984 C CB    . ASN B 2 135 ? -8.428  24.847  -5.013  1.00 97.60 135 B 1 
ATOM   1985 C CG    . ASN B 2 135 ? -9.845  25.248  -4.645  1.00 97.06 135 B 1 
ATOM   1986 O OD1   . ASN B 2 135 ? -10.474 24.684  -3.770  1.00 92.40 135 B 1 
ATOM   1987 N ND2   . ASN B 2 135 ? -10.384 26.264  -5.277  1.00 90.57 135 B 1 
ATOM   1988 N N     . ALA B 2 136 ? -7.748  22.756  -2.789  1.00 98.30 136 B 1 
ATOM   1989 C CA    . ALA B 2 136 ? -7.909  22.035  -1.529  1.00 98.32 136 B 1 
ATOM   1990 C C     . ALA B 2 136 ? -9.299  22.224  -0.885  1.00 98.48 136 B 1 
ATOM   1991 O O     . ALA B 2 136 ? -9.824  21.289  -0.289  1.00 97.98 136 B 1 
ATOM   1992 C CB    . ALA B 2 136 ? -6.799  22.473  -0.574  1.00 97.87 136 B 1 
ATOM   1993 N N     . ALA B 2 137 ? -9.920  23.394  -1.033  1.00 98.43 137 B 1 
ATOM   1994 C CA    . ALA B 2 137 ? -11.262 23.639  -0.515  1.00 98.38 137 B 1 
ATOM   1995 C C     . ALA B 2 137 ? -12.315 22.806  -1.265  1.00 98.44 137 B 1 
ATOM   1996 O O     . ALA B 2 137 ? -13.127 22.134  -0.636  1.00 97.96 137 B 1 
ATOM   1997 C CB    . ALA B 2 137 ? -11.563 25.140  -0.592  1.00 97.86 137 B 1 
ATOM   1998 N N     . GLU B 2 138 ? -12.235 22.759  -2.587  1.00 98.44 138 B 1 
ATOM   1999 C CA    . GLU B 2 138 ? -13.127 21.943  -3.407  1.00 98.44 138 B 1 
ATOM   2000 C C     . GLU B 2 138 ? -12.956 20.446  -3.100  1.00 98.51 138 B 1 
ATOM   2001 O O     . GLU B 2 138 ? -13.944 19.738  -2.936  1.00 98.15 138 B 1 
ATOM   2002 C CB    . GLU B 2 138 ? -12.904 22.269  -4.897  1.00 98.02 138 B 1 
ATOM   2003 C CG    . GLU B 2 138 ? -13.961 21.623  -5.815  1.00 89.95 138 B 1 
ATOM   2004 C CD    . GLU B 2 138 ? -13.777 21.945  -7.310  1.00 90.06 138 B 1 
ATOM   2005 O OE1   . GLU B 2 138 ? -14.517 21.365  -8.149  1.00 84.11 138 B 1 
ATOM   2006 O OE2   . GLU B 2 138 ? -12.894 22.752  -7.686  1.00 85.64 138 B 1 
ATOM   2007 N N     . ILE B 2 139 ? -11.720 19.978  -2.941  1.00 98.69 139 B 1 
ATOM   2008 C CA    . ILE B 2 139 ? -11.450 18.594  -2.532  1.00 98.73 139 B 1 
ATOM   2009 C C     . ILE B 2 139 ? -12.020 18.306  -1.140  1.00 98.70 139 B 1 
ATOM   2010 O O     . ILE B 2 139 ? -12.623 17.252  -0.940  1.00 98.56 139 B 1 
ATOM   2011 C CB    . ILE B 2 139 ? -9.943  18.274  -2.600  1.00 98.52 139 B 1 
ATOM   2012 C CG1   . ILE B 2 139 ? -9.400  18.317  -4.052  1.00 96.68 139 B 1 
ATOM   2013 C CG2   . ILE B 2 139 ? -9.610  16.912  -1.969  1.00 97.78 139 B 1 
ATOM   2014 C CD1   . ILE B 2 139 ? -9.918  17.216  -4.984  1.00 90.96 139 B 1 
ATOM   2015 N N     . THR B 2 140 ? -11.879 19.234  -0.196  1.00 98.61 140 B 1 
ATOM   2016 C CA    . THR B 2 140 ? -12.444 19.095  1.158   1.00 98.55 140 B 1 
ATOM   2017 C C     . THR B 2 140 ? -13.952 18.867  1.102   1.00 98.56 140 B 1 
ATOM   2018 O O     . THR B 2 140 ? -14.456 17.950  1.755   1.00 98.11 140 B 1 
ATOM   2019 C CB    . THR B 2 140 ? -12.148 20.342  2.009   1.00 98.35 140 B 1 
ATOM   2020 O OG1   . THR B 2 140 ? -10.759 20.556  2.116   1.00 96.13 140 B 1 
ATOM   2021 C CG2   . THR B 2 140 ? -12.667 20.218  3.438   1.00 96.41 140 B 1 
ATOM   2022 N N     . ASP B 2 141 ? -14.657 19.633  0.289   1.00 98.52 141 B 1 
ATOM   2023 C CA    . ASP B 2 141 ? -16.099 19.508  0.116   1.00 98.30 141 B 1 
ATOM   2024 C C     . ASP B 2 141 ? -16.473 18.205  -0.597  1.00 98.32 141 B 1 
ATOM   2025 O O     . ASP B 2 141 ? -17.354 17.471  -0.137  1.00 97.62 141 B 1 
ATOM   2026 C CB    . ASP B 2 141 ? -16.633 20.716  -0.675  1.00 97.85 141 B 1 
ATOM   2027 C CG    . ASP B 2 141 ? -16.602 22.036  0.105   1.00 89.81 141 B 1 
ATOM   2028 O OD1   . ASP B 2 141 ? -16.526 21.987  1.350   1.00 83.78 141 B 1 
ATOM   2029 O OD2   . ASP B 2 141 ? -16.711 23.081  -0.568  1.00 81.88 141 B 1 
ATOM   2030 N N     . LYS B 2 142 ? -15.772 17.869  -1.680  1.00 98.46 142 B 1 
ATOM   2031 C CA    . LYS B 2 142 ? -16.023 16.656  -2.470  1.00 98.28 142 B 1 
ATOM   2032 C C     . LYS B 2 142 ? -15.792 15.366  -1.675  1.00 98.27 142 B 1 
ATOM   2033 O O     . LYS B 2 142 ? -16.558 14.426  -1.820  1.00 97.47 142 B 1 
ATOM   2034 C CB    . LYS B 2 142 ? -15.142 16.661  -3.726  1.00 97.97 142 B 1 
ATOM   2035 C CG    . LYS B 2 142 ? -15.529 17.734  -4.758  1.00 95.14 142 B 1 
ATOM   2036 C CD    . LYS B 2 142 ? -16.812 17.419  -5.523  1.00 88.97 142 B 1 
ATOM   2037 C CE    . LYS B 2 142 ? -17.016 18.516  -6.561  1.00 85.19 142 B 1 
ATOM   2038 N NZ    . LYS B 2 142 ? -18.183 18.252  -7.436  1.00 74.93 142 B 1 
ATOM   2039 N N     . LEU B 2 143 ? -14.774 15.348  -0.817  1.00 98.40 143 B 1 
ATOM   2040 C CA    . LEU B 2 143 ? -14.500 14.228  0.087   1.00 98.38 143 B 1 
ATOM   2041 C C     . LEU B 2 143 ? -15.386 14.243  1.347   1.00 98.11 143 B 1 
ATOM   2042 O O     . LEU B 2 143 ? -15.445 13.251  2.060   1.00 97.28 143 B 1 
ATOM   2043 C CB    . LEU B 2 143 ? -13.016 14.201  0.470   1.00 98.29 143 B 1 
ATOM   2044 C CG    . LEU B 2 143 ? -12.029 13.964  -0.684  1.00 97.77 143 B 1 
ATOM   2045 C CD1   . LEU B 2 143 ? -10.622 13.871  -0.099  1.00 96.91 143 B 1 
ATOM   2046 C CD2   . LEU B 2 143 ? -12.307 12.675  -1.463  1.00 96.59 143 B 1 
ATOM   2047 N N     . GLY B 2 144 ? -16.065 15.337  1.623   1.00 97.91 144 B 1 
ATOM   2048 C CA    . GLY B 2 144 ? -16.911 15.478  2.813   1.00 97.56 144 B 1 
ATOM   2049 C C     . GLY B 2 144 ? -16.128 15.512  4.123   1.00 97.86 144 B 1 
ATOM   2050 O O     . GLY B 2 144 ? -16.644 15.071  5.147   1.00 96.78 144 B 1 
ATOM   2051 N N     . LEU B 2 145 ? -14.897 16.035  4.129   1.00 98.09 145 B 1 
ATOM   2052 C CA    . LEU B 2 145 ? -14.009 15.991  5.302   1.00 98.07 145 B 1 
ATOM   2053 C C     . LEU B 2 145 ? -14.602 16.716  6.519   1.00 97.70 145 B 1 
ATOM   2054 O O     . LEU B 2 145 ? -14.449 16.249  7.640   1.00 96.82 145 B 1 
ATOM   2055 C CB    . LEU B 2 145 ? -12.632 16.579  4.957   1.00 98.12 145 B 1 
ATOM   2056 C CG    . LEU B 2 145 ? -11.875 15.870  3.819   1.00 97.85 145 B 1 
ATOM   2057 C CD1   . LEU B 2 145 ? -10.505 16.523  3.625   1.00 97.07 145 B 1 
ATOM   2058 C CD2   . LEU B 2 145 ? -11.648 14.381  4.081   1.00 96.76 145 B 1 
ATOM   2059 N N     . HIS B 2 146 ? -15.355 17.784  6.315   1.00 97.59 146 B 1 
ATOM   2060 C CA    . HIS B 2 146 ? -16.041 18.497  7.398   1.00 96.84 146 B 1 
ATOM   2061 C C     . HIS B 2 146 ? -17.125 17.669  8.113   1.00 96.47 146 B 1 
ATOM   2062 O O     . HIS B 2 146 ? -17.527 18.010  9.227   1.00 94.50 146 B 1 
ATOM   2063 C CB    . HIS B 2 146 ? -16.647 19.796  6.844   1.00 95.91 146 B 1 
ATOM   2064 C CG    . HIS B 2 146 ? -15.613 20.819  6.473   1.00 94.15 146 B 1 
ATOM   2065 N ND1   . HIS B 2 146 ? -14.667 21.341  7.335   1.00 82.71 146 B 1 
ATOM   2066 C CD2   . HIS B 2 146 ? -15.436 21.427  5.262   1.00 82.34 146 B 1 
ATOM   2067 C CE1   . HIS B 2 146 ? -13.946 22.242  6.653   1.00 84.51 146 B 1 
ATOM   2068 N NE2   . HIS B 2 146 ? -14.387 22.323  5.394   1.00 85.01 146 B 1 
ATOM   2069 N N     . SER B 2 147 ? -17.583 16.581  7.501   1.00 96.62 147 B 1 
ATOM   2070 C CA    . SER B 2 147 ? -18.545 15.668  8.130   1.00 95.66 147 B 1 
ATOM   2071 C C     . SER B 2 147 ? -17.884 14.638  9.056   1.00 95.48 147 B 1 
ATOM   2072 O O     . SER B 2 147 ? -18.584 13.991  9.834   1.00 92.80 147 B 1 
ATOM   2073 C CB    . SER B 2 147 ? -19.405 14.988  7.060   1.00 93.58 147 B 1 
ATOM   2074 O OG    . SER B 2 147 ? -18.709 13.981  6.372   1.00 82.22 147 B 1 
ATOM   2075 N N     . LEU B 2 148 ? -16.553 14.506  9.009   1.00 95.99 148 B 1 
ATOM   2076 C CA    . LEU B 2 148 ? -15.809 13.566  9.832   1.00 95.14 148 B 1 
ATOM   2077 C C     . LEU B 2 148 ? -15.848 14.011  11.294  1.00 93.10 148 B 1 
ATOM   2078 O O     . LEU B 2 148 ? -15.322 15.050  11.682  1.00 89.11 148 B 1 
ATOM   2079 C CB    . LEU B 2 148 ? -14.359 13.428  9.341   1.00 95.11 148 B 1 
ATOM   2080 C CG    . LEU B 2 148 ? -14.214 12.883  7.912   1.00 95.24 148 B 1 
ATOM   2081 C CD1   . LEU B 2 148 ? -12.729 12.842  7.529   1.00 93.38 148 B 1 
ATOM   2082 C CD2   . LEU B 2 148 ? -14.779 11.468  7.773   1.00 92.87 148 B 1 
ATOM   2083 N N     . ARG B 2 149 ? -16.457 13.172  12.127  1.00 92.20 149 B 1 
ATOM   2084 C CA    . ARG B 2 149 ? -16.499 13.349  13.578  1.00 89.22 149 B 1 
ATOM   2085 C C     . ARG B 2 149 ? -15.429 12.477  14.226  1.00 87.20 149 B 1 
ATOM   2086 O O     . ARG B 2 149 ? -15.148 11.382  13.751  1.00 79.01 149 B 1 
ATOM   2087 C CB    . ARG B 2 149 ? -17.896 13.031  14.119  1.00 85.95 149 B 1 
ATOM   2088 C CG    . ARG B 2 149 ? -18.962 13.960  13.527  1.00 76.58 149 B 1 
ATOM   2089 C CD    . ARG B 2 149 ? -20.315 13.690  14.169  1.00 69.36 149 B 1 
ATOM   2090 N NE    . ARG B 2 149 ? -21.360 14.536  13.583  1.00 60.82 149 B 1 
ATOM   2091 C CZ    . ARG B 2 149 ? -22.627 14.619  13.987  1.00 53.05 149 B 1 
ATOM   2092 N NH1   . ARG B 2 149 ? -23.062 13.919  15.004  1.00 48.30 149 B 1 
ATOM   2093 N NH2   . ARG B 2 149 ? -23.463 15.400  13.377  1.00 46.98 149 B 1 
ATOM   2094 N N     . HIS B 2 150 ? -14.866 12.954  15.330  1.00 89.51 150 B 1 
ATOM   2095 C CA    . HIS B 2 150 ? -13.872 12.215  16.122  1.00 89.24 150 B 1 
ATOM   2096 C C     . HIS B 2 150 ? -12.616 11.790  15.339  1.00 90.29 150 B 1 
ATOM   2097 O O     . HIS B 2 150 ? -11.921 10.867  15.737  1.00 86.12 150 B 1 
ATOM   2098 C CB    . HIS B 2 150 ? -14.554 11.033  16.843  1.00 85.54 150 B 1 
ATOM   2099 C CG    . HIS B 2 150 ? -15.792 11.436  17.598  1.00 78.52 150 B 1 
ATOM   2100 N ND1   . HIS B 2 150 ? -15.821 12.177  18.764  1.00 68.18 150 B 1 
ATOM   2101 C CD2   . HIS B 2 150 ? -17.095 11.209  17.237  1.00 66.81 150 B 1 
ATOM   2102 C CE1   . HIS B 2 150 ? -17.097 12.378  19.098  1.00 61.89 150 B 1 
ATOM   2103 N NE2   . HIS B 2 150 ? -17.908 11.812  18.189  1.00 62.53 150 B 1 
ATOM   2104 N N     . ARG B 2 151 ? -12.307 12.499  14.256  1.00 91.60 151 B 1 
ATOM   2105 C CA    . ARG B 2 151 ? -11.103 12.261  13.453  1.00 93.43 151 B 1 
ATOM   2106 C C     . ARG B 2 151 ? -10.289 13.546  13.366  1.00 94.59 151 B 1 
ATOM   2107 O O     . ARG B 2 151 ? -10.810 14.560  12.903  1.00 93.20 151 B 1 
ATOM   2108 C CB    . ARG B 2 151 ? -11.537 11.772  12.055  1.00 91.32 151 B 1 
ATOM   2109 C CG    . ARG B 2 151 ? -10.373 11.363  11.144  1.00 87.10 151 B 1 
ATOM   2110 C CD    . ARG B 2 151 ? -9.684  10.067  11.577  1.00 86.25 151 B 1 
ATOM   2111 N NE    . ARG B 2 151 ? -10.599 8.910   11.489  1.00 87.39 151 B 1 
ATOM   2112 C CZ    . ARG B 2 151 ? -10.248 7.645   11.476  1.00 88.89 151 B 1 
ATOM   2113 N NH1   . ARG B 2 151 ? -8.994  7.270   11.574  1.00 80.52 151 B 1 
ATOM   2114 N NH2   . ARG B 2 151 ? -11.140 6.707   11.383  1.00 83.65 151 B 1 
ATOM   2115 N N     . ASN B 2 152 ? -9.032  13.487  13.763  1.00 95.67 152 B 1 
ATOM   2116 C CA    . ASN B 2 152 ? -8.100  14.572  13.466  1.00 95.94 152 B 1 
ATOM   2117 C C     . ASN B 2 152 ? -7.685  14.451  12.005  1.00 96.83 152 B 1 
ATOM   2118 O O     . ASN B 2 152 ? -7.089  13.450  11.610  1.00 96.12 152 B 1 
ATOM   2119 C CB    . ASN B 2 152 ? -6.891  14.514  14.404  1.00 93.80 152 B 1 
ATOM   2120 C CG    . ASN B 2 152 ? -7.222  14.891  15.830  1.00 86.20 152 B 1 
ATOM   2121 O OD1   . ASN B 2 152 ? -8.215  15.541  16.133  1.00 77.54 152 B 1 
ATOM   2122 N ND2   . ASN B 2 152 ? -6.384  14.505  16.761  1.00 77.80 152 B 1 
ATOM   2123 N N     . TRP B 2 153 ? -7.995  15.446  11.204  1.00 97.64 153 B 1 
ATOM   2124 C CA    . TRP B 2 153 ? -7.654  15.468  9.792   1.00 98.09 153 B 1 
ATOM   2125 C C     . TRP B 2 153 ? -7.058  16.811  9.375   1.00 98.05 153 B 1 
ATOM   2126 O O     . TRP B 2 153 ? -7.272  17.844  10.012  1.00 97.76 153 B 1 
ATOM   2127 C CB    . TRP B 2 153 ? -8.876  15.081  8.948   1.00 98.12 153 B 1 
ATOM   2128 C CG    . TRP B 2 153 ? -10.011 16.054  8.988   1.00 98.24 153 B 1 
ATOM   2129 C CD1   . TRP B 2 153 ? -11.050 16.028  9.854   1.00 97.59 153 B 1 
ATOM   2130 C CD2   . TRP B 2 153 ? -10.226 17.230  8.138   1.00 98.11 153 B 1 
ATOM   2131 N NE1   . TRP B 2 153 ? -11.892 17.092  9.610   1.00 97.42 153 B 1 
ATOM   2132 C CE2   . TRP B 2 153 ? -11.425 17.866  8.570   1.00 97.87 153 B 1 
ATOM   2133 C CE3   . TRP B 2 153 ? -9.527  17.804  7.065   1.00 97.73 153 B 1 
ATOM   2134 C CZ2   . TRP B 2 153 ? -11.897 19.052  7.967   1.00 97.46 153 B 1 
ATOM   2135 C CZ3   . TRP B 2 153 ? -9.999  18.990  6.456   1.00 97.35 153 B 1 
ATOM   2136 C CH2   . TRP B 2 153 ? -11.169 19.606  6.911   1.00 97.22 153 B 1 
ATOM   2137 N N     . TYR B 2 154 ? -6.299  16.777  8.302   1.00 98.28 154 B 1 
ATOM   2138 C CA    . TYR B 2 154 ? -5.747  17.955  7.646   1.00 98.35 154 B 1 
ATOM   2139 C C     . TYR B 2 154 ? -5.696  17.707  6.141   1.00 98.52 154 B 1 
ATOM   2140 O O     . TYR B 2 154 ? -5.497  16.572  5.704   1.00 98.38 154 B 1 
ATOM   2141 C CB    . TYR B 2 154 ? -4.358  18.242  8.219   1.00 98.02 154 B 1 
ATOM   2142 C CG    . TYR B 2 154 ? -3.745  19.526  7.707   1.00 97.52 154 B 1 
ATOM   2143 C CD1   . TYR B 2 154 ? -2.662  19.490  6.807   1.00 95.67 154 B 1 
ATOM   2144 C CD2   . TYR B 2 154 ? -4.250  20.774  8.128   1.00 95.60 154 B 1 
ATOM   2145 C CE1   . TYR B 2 154 ? -2.095  20.681  6.335   1.00 94.24 154 B 1 
ATOM   2146 C CE2   . TYR B 2 154 ? -3.698  21.967  7.662   1.00 94.07 154 B 1 
ATOM   2147 C CZ    . TYR B 2 154 ? -2.617  21.920  6.760   1.00 94.31 154 B 1 
ATOM   2148 O OH    . TYR B 2 154 ? -2.066  23.087  6.295   1.00 92.14 154 B 1 
ATOM   2149 N N     . ILE B 2 155 ? -5.872  18.754  5.356   1.00 98.42 155 B 1 
ATOM   2150 C CA    . ILE B 2 155 ? -5.701  18.686  3.904   1.00 98.67 155 B 1 
ATOM   2151 C C     . ILE B 2 155 ? -4.577  19.617  3.484   1.00 98.69 155 B 1 
ATOM   2152 O O     . ILE B 2 155 ? -4.530  20.777  3.896   1.00 98.26 155 B 1 
ATOM   2153 C CB    . ILE B 2 155 ? -7.022  18.934  3.155   1.00 98.49 155 B 1 
ATOM   2154 C CG1   . ILE B 2 155 ? -6.827  18.710  1.644   1.00 97.73 155 B 1 
ATOM   2155 C CG2   . ILE B 2 155 ? -7.612  20.324  3.450   1.00 97.27 155 B 1 
ATOM   2156 C CD1   . ILE B 2 155 ? -8.134  18.542  0.869   1.00 96.14 155 B 1 
ATOM   2157 N N     . GLN B 2 156 ? -3.677  19.119  2.667   1.00 98.65 156 B 1 
ATOM   2158 C CA    . GLN B 2 156 ? -2.548  19.855  2.126   1.00 98.67 156 B 1 
ATOM   2159 C C     . GLN B 2 156 ? -2.571  19.777  0.597   1.00 98.76 156 B 1 
ATOM   2160 O O     . GLN B 2 156 ? -2.623  18.697  0.025   1.00 98.60 156 B 1 
ATOM   2161 C CB    . GLN B 2 156 ? -1.251  19.290  2.731   1.00 98.44 156 B 1 
ATOM   2162 C CG    . GLN B 2 156 ? 0.021   19.961  2.218   1.00 97.49 156 B 1 
ATOM   2163 C CD    . GLN B 2 156 ? 0.061   21.457  2.530   1.00 97.55 156 B 1 
ATOM   2164 O OE1   . GLN B 2 156 ? -0.072  21.888  3.657   1.00 91.30 156 B 1 
ATOM   2165 N NE2   . GLN B 2 156 ? 0.244   22.286  1.522   1.00 90.92 156 B 1 
ATOM   2166 N N     . ALA B 2 157 ? -2.527  20.923  -0.050  1.00 98.61 157 B 1 
ATOM   2167 C CA    . ALA B 2 157 ? -2.310  20.983  -1.486  1.00 98.65 157 B 1 
ATOM   2168 C C     . ALA B 2 157 ? -0.869  20.569  -1.800  1.00 98.66 157 B 1 
ATOM   2169 O O     . ALA B 2 157 ? 0.060   21.033  -1.137  1.00 98.19 157 B 1 
ATOM   2170 C CB    . ALA B 2 157 ? -2.621  22.399  -1.980  1.00 98.37 157 B 1 
ATOM   2171 N N     . THR B 2 158 ? -0.677  19.705  -2.786  1.00 98.76 158 B 1 
ATOM   2172 C CA    . THR B 2 158 ? 0.655   19.186  -3.129  1.00 98.72 158 B 1 
ATOM   2173 C C     . THR B 2 158 ? 0.892   19.129  -4.633  1.00 98.76 158 B 1 
ATOM   2174 O O     . THR B 2 158 ? -0.028  18.946  -5.431  1.00 98.48 158 B 1 
ATOM   2175 C CB    . THR B 2 158 ? 0.925   17.801  -2.516  1.00 98.45 158 B 1 
ATOM   2176 O OG1   . THR B 2 158 ? -0.010  16.843  -2.951  1.00 96.48 158 B 1 
ATOM   2177 C CG2   . THR B 2 158 ? 0.894   17.804  -0.992  1.00 96.15 158 B 1 
ATOM   2178 N N     . CYS B 2 159 ? 2.167   19.218  -4.995  1.00 98.44 159 B 1 
ATOM   2179 C CA    . CYS B 2 159 ? 2.665   18.830  -6.303  1.00 98.46 159 B 1 
ATOM   2180 C C     . CYS B 2 159 ? 3.823   17.853  -6.087  1.00 98.29 159 B 1 
ATOM   2181 O O     . CYS B 2 159 ? 4.917   18.238  -5.695  1.00 97.57 159 B 1 
ATOM   2182 C CB    . CYS B 2 159 ? 3.067   20.081  -7.084  1.00 98.24 159 B 1 
ATOM   2183 S SG    . CYS B 2 159 ? 3.797   19.586  -8.663  1.00 94.70 159 B 1 
ATOM   2184 N N     . ALA B 2 160 ? 3.583   16.570  -6.296  1.00 97.98 160 B 1 
ATOM   2185 C CA    . ALA B 2 160 ? 4.589   15.551  -6.015  1.00 97.60 160 B 1 
ATOM   2186 C C     . ALA B 2 160 ? 5.833   15.671  -6.907  1.00 97.25 160 B 1 
ATOM   2187 O O     . ALA B 2 160 ? 6.936   15.314  -6.487  1.00 96.03 160 B 1 
ATOM   2188 C CB    . ALA B 2 160 ? 3.940   14.178  -6.158  1.00 97.27 160 B 1 
ATOM   2189 N N     . THR B 2 161 ? 5.679   16.208  -8.117  1.00 97.10 161 B 1 
ATOM   2190 C CA    . THR B 2 161 ? 6.779   16.398  -9.066  1.00 96.33 161 B 1 
ATOM   2191 C C     . THR B 2 161 ? 7.717   17.532  -8.639  1.00 96.10 161 B 1 
ATOM   2192 O O     . THR B 2 161 ? 8.935   17.354  -8.693  1.00 93.69 161 B 1 
ATOM   2193 C CB    . THR B 2 161 ? 6.252   16.635  -10.490 1.00 94.89 161 B 1 
ATOM   2194 O OG1   . THR B 2 161 ? 5.288   17.659  -10.489 1.00 89.71 161 B 1 
ATOM   2195 C CG2   . THR B 2 161 ? 5.585   15.392  -11.061 1.00 88.96 161 B 1 
ATOM   2196 N N     . SER B 2 162 ? 7.200   18.647  -8.125  1.00 97.07 162 B 1 
ATOM   2197 C CA    . SER B 2 162 ? 8.056   19.701  -7.553  1.00 96.81 162 B 1 
ATOM   2198 C C     . SER B 2 162 ? 8.475   19.386  -6.113  1.00 96.99 162 B 1 
ATOM   2199 O O     . SER B 2 162 ? 9.596   19.698  -5.701  1.00 95.61 162 B 1 
ATOM   2200 C CB    . SER B 2 162 ? 7.367   21.067  -7.628  1.00 96.18 162 B 1 
ATOM   2201 O OG    . SER B 2 162 ? 6.223   21.088  -6.809  1.00 93.06 162 B 1 
ATOM   2202 N N     . GLY B 2 163 ? 7.623   18.695  -5.358  1.00 96.91 163 B 1 
ATOM   2203 C CA    . GLY B 2 163 ? 7.749   18.435  -3.925  1.00 97.04 163 B 1 
ATOM   2204 C C     . GLY B 2 163 ? 6.965   19.416  -3.054  1.00 97.62 163 B 1 
ATOM   2205 O O     . GLY B 2 163 ? 6.955   19.253  -1.836  1.00 96.95 163 B 1 
ATOM   2206 N N     . ASP B 2 164 ? 6.289   20.393  -3.647  1.00 97.59 164 B 1 
ATOM   2207 C CA    . ASP B 2 164 ? 5.571   21.426  -2.921  1.00 97.82 164 B 1 
ATOM   2208 C C     . ASP B 2 164 ? 4.446   20.829  -2.070  1.00 98.20 164 B 1 
ATOM   2209 O O     . ASP B 2 164 ? 3.672   19.978  -2.520  1.00 97.73 164 B 1 
ATOM   2210 C CB    . ASP B 2 164 ? 5.007   22.489  -3.887  1.00 97.17 164 B 1 
ATOM   2211 C CG    . ASP B 2 164 ? 6.087   23.204  -4.683  1.00 90.64 164 B 1 
ATOM   2212 O OD1   . ASP B 2 164 ? 7.203   23.425  -4.141  1.00 82.54 164 B 1 
ATOM   2213 O OD2   . ASP B 2 164 ? 5.832   23.496  -5.868  1.00 82.17 164 B 1 
ATOM   2214 N N     . GLY B 2 165 ? 4.364   21.272  -0.808  1.00 98.15 165 B 1 
ATOM   2215 C CA    . GLY B 2 165 ? 3.364   20.849  0.163   1.00 98.22 165 B 1 
ATOM   2216 C C     . GLY B 2 165 ? 3.645   19.523  0.872   1.00 98.46 165 B 1 
ATOM   2217 O O     . GLY B 2 165 ? 2.993   19.213  1.869   1.00 97.77 165 B 1 
ATOM   2218 N N     . LEU B 2 166 ? 4.625   18.726  0.413   1.00 98.22 166 B 1 
ATOM   2219 C CA    . LEU B 2 166 ? 4.881   17.414  1.011   1.00 98.23 166 B 1 
ATOM   2220 C C     . LEU B 2 166 ? 5.420   17.520  2.441   1.00 98.05 166 B 1 
ATOM   2221 O O     . LEU B 2 166 ? 4.959   16.810  3.333   1.00 97.59 166 B 1 
ATOM   2222 C CB    . LEU B 2 166 ? 5.844   16.603  0.127   1.00 98.13 166 B 1 
ATOM   2223 C CG    . LEU B 2 166 ? 5.343   16.285  -1.292  1.00 97.74 166 B 1 
ATOM   2224 C CD1   . LEU B 2 166 ? 6.365   15.400  -2.007  1.00 96.72 166 B 1 
ATOM   2225 C CD2   . LEU B 2 166 ? 4.004   15.550  -1.292  1.00 96.32 166 B 1 
ATOM   2226 N N     . TYR B 2 167 ? 6.373   18.431  2.675   1.00 97.93 167 B 1 
ATOM   2227 C CA    . TYR B 2 167 ? 6.974   18.609  3.998   1.00 97.65 167 B 1 
ATOM   2228 C C     . TYR B 2 167 ? 6.025   19.288  4.988   1.00 97.69 167 B 1 
ATOM   2229 O O     . TYR B 2 167 ? 6.044   18.940  6.166   1.00 96.86 167 B 1 
ATOM   2230 C CB    . TYR B 2 167 ? 8.287   19.383  3.872   1.00 96.76 167 B 1 
ATOM   2231 C CG    . TYR B 2 167 ? 9.392   18.590  3.201   1.00 95.11 167 B 1 
ATOM   2232 C CD1   . TYR B 2 167 ? 9.934   17.466  3.844   1.00 90.57 167 B 1 
ATOM   2233 C CD2   . TYR B 2 167 ? 9.875   18.971  1.937   1.00 90.17 167 B 1 
ATOM   2234 C CE1   . TYR B 2 167 ? 10.958  16.725  3.236   1.00 88.04 167 B 1 
ATOM   2235 C CE2   . TYR B 2 167 ? 10.901  18.238  1.320   1.00 87.39 167 B 1 
ATOM   2236 C CZ    . TYR B 2 167 ? 11.444  17.116  1.974   1.00 89.24 167 B 1 
ATOM   2237 O OH    . TYR B 2 167 ? 12.445  16.394  1.376   1.00 86.14 167 B 1 
ATOM   2238 N N     . GLU B 2 168 ? 5.145   20.156  4.532   1.00 97.73 168 B 1 
ATOM   2239 C CA    . GLU B 2 168 ? 4.071   20.741  5.337   1.00 97.81 168 B 1 
ATOM   2240 C C     . GLU B 2 168 ? 3.113   19.657  5.848   1.00 97.87 168 B 1 
ATOM   2241 O O     . GLU B 2 168 ? 2.692   19.688  7.002   1.00 97.14 168 B 1 
ATOM   2242 C CB    . GLU B 2 168 ? 3.303   21.778  4.511   1.00 97.71 168 B 1 
ATOM   2243 C CG    . GLU B 2 168 ? 4.099   23.040  4.143   1.00 92.83 168 B 1 
ATOM   2244 C CD    . GLU B 2 168 ? 5.012   22.927  2.910   1.00 87.53 168 B 1 
ATOM   2245 O OE1   . GLU B 2 168 ? 5.478   24.000  2.457   1.00 78.94 168 B 1 
ATOM   2246 O OE2   . GLU B 2 168 ? 5.259   21.807  2.419   1.00 80.51 168 B 1 
ATOM   2247 N N     . GLY B 2 169 ? 2.839   18.649  5.031   1.00 98.15 169 B 1 
ATOM   2248 C CA    . GLY B 2 169 ? 2.093   17.471  5.452   1.00 97.91 169 B 1 
ATOM   2249 C C     . GLY B 2 169 ? 2.819   16.659  6.525   1.00 97.86 169 B 1 
ATOM   2250 O O     . GLY B 2 169 ? 2.231   16.328  7.556   1.00 97.13 169 B 1 
ATOM   2251 N N     . LEU B 2 170 ? 4.124   16.407  6.352   1.00 97.56 170 B 1 
ATOM   2252 C CA    . LEU B 2 170 ? 4.940   15.730  7.369   1.00 97.08 170 B 1 
ATOM   2253 C C     . LEU B 2 170 ? 5.055   16.539  8.663   1.00 96.87 170 B 1 
ATOM   2254 O O     . LEU B 2 170 ? 5.094   15.960  9.748   1.00 96.12 170 B 1 
ATOM   2255 C CB    . LEU B 2 170 ? 6.348   15.424  6.827   1.00 96.68 170 B 1 
ATOM   2256 C CG    . LEU B 2 170 ? 6.435   14.406  5.676   1.00 95.10 170 B 1 
ATOM   2257 C CD1   . LEU B 2 170 ? 7.914   14.118  5.421   1.00 91.83 170 B 1 
ATOM   2258 C CD2   . LEU B 2 170 ? 5.736   13.088  5.985   1.00 91.16 170 B 1 
ATOM   2259 N N     . ASP B 2 171 ? 5.082   17.862  8.578   1.00 97.28 171 B 1 
ATOM   2260 C CA    . ASP B 2 171 ? 5.059   18.744  9.741   1.00 96.93 171 B 1 
ATOM   2261 C C     . ASP B 2 171 ? 3.774   18.614  10.537  1.00 96.90 171 B 1 
ATOM   2262 O O     . ASP B 2 171 ? 3.807   18.510  11.773  1.00 96.18 171 B 1 
ATOM   2263 C CB    . ASP B 2 171 ? 5.279   20.208  9.300   1.00 96.11 171 B 1 
ATOM   2264 C CG    . ASP B 2 171 ? 6.761   20.570  9.244   1.00 89.21 171 B 1 
ATOM   2265 O OD1   . ASP B 2 171 ? 7.561   19.867  9.882   1.00 84.53 171 B 1 
ATOM   2266 O OD2   . ASP B 2 171 ? 7.142   21.639  8.737   1.00 83.41 171 B 1 
ATOM   2267 N N     . TRP B 2 172 ? 2.643   18.535  9.855   1.00 97.39 172 B 1 
ATOM   2268 C CA    . TRP B 2 172 ? 1.368   18.285  10.513  1.00 97.24 172 B 1 
ATOM   2269 C C     . TRP B 2 172 ? 1.353   16.922  11.206  1.00 97.08 172 B 1 
ATOM   2270 O O     . TRP B 2 172 ? 1.067   16.865  12.407  1.00 96.55 172 B 1 
ATOM   2271 C CB    . TRP B 2 172 ? 0.219   18.444  9.513   1.00 97.36 172 B 1 
ATOM   2272 C CG    . TRP B 2 172 ? -1.118  18.262  10.154  1.00 97.41 172 B 1 
ATOM   2273 C CD1   . TRP B 2 172 ? -1.824  19.224  10.797  1.00 96.80 172 B 1 
ATOM   2274 C CD2   . TRP B 2 172 ? -1.904  17.031  10.272  1.00 97.55 172 B 1 
ATOM   2275 N NE1   . TRP B 2 172 ? -2.997  18.681  11.289  1.00 96.71 172 B 1 
ATOM   2276 C CE2   . TRP B 2 172 ? -3.085  17.342  10.994  1.00 97.21 172 B 1 
ATOM   2277 C CE3   . TRP B 2 172 ? -1.726  15.713  9.829   1.00 97.21 172 B 1 
ATOM   2278 C CZ2   . TRP B 2 172 ? -4.079  16.367  11.261  1.00 96.84 172 B 1 
ATOM   2279 C CZ3   . TRP B 2 172 ? -2.706  14.736  10.103  1.00 96.68 172 B 1 
ATOM   2280 C CH2   . TRP B 2 172 ? -3.868  15.066  10.814  1.00 96.59 172 B 1 
ATOM   2281 N N     . LEU B 2 173 ? 1.768   15.850  10.542  1.00 97.07 173 B 1 
ATOM   2282 C CA    . LEU B 2 173 ? 1.877   14.516  11.136  1.00 96.54 173 B 1 
ATOM   2283 C C     . LEU B 2 173 ? 2.810   14.501  12.358  1.00 95.90 173 B 1 
ATOM   2284 O O     . LEU B 2 173 ? 2.474   13.941  13.406  1.00 95.07 173 B 1 
ATOM   2285 C CB    . LEU B 2 173 ? 2.391   13.519  10.086  1.00 96.63 173 B 1 
ATOM   2286 C CG    . LEU B 2 173 ? 1.391   13.167  8.967   1.00 96.28 173 B 1 
ATOM   2287 C CD1   . LEU B 2 173 ? 2.108   12.329  7.916   1.00 94.94 173 B 1 
ATOM   2288 C CD2   . LEU B 2 173 ? 0.203   12.371  9.499   1.00 94.64 173 B 1 
ATOM   2289 N N     . SER B 2 174 ? 3.952   15.173  12.269  1.00 96.00 174 B 1 
ATOM   2290 C CA    . SER B 2 174 ? 4.913   15.302  13.366  1.00 95.05 174 B 1 
ATOM   2291 C C     . SER B 2 174 ? 4.304   15.958  14.601  1.00 94.20 174 B 1 
ATOM   2292 O O     . SER B 2 174 ? 4.608   15.571  15.736  1.00 92.53 174 B 1 
ATOM   2293 C CB    . SER B 2 174 ? 6.111   16.143  12.920  1.00 93.92 174 B 1 
ATOM   2294 O OG    . SER B 2 174 ? 6.816   15.513  11.881  1.00 78.10 174 B 1 
ATOM   2295 N N     . ASN B 2 175 ? 3.449   16.940  14.405  1.00 94.72 175 B 1 
ATOM   2296 C CA    . ASN B 2 175 ? 2.733   17.605  15.486  1.00 94.11 175 B 1 
ATOM   2297 C C     . ASN B 2 175 ? 1.650   16.715  16.089  1.00 93.64 175 B 1 
ATOM   2298 O O     . ASN B 2 175 ? 1.518   16.688  17.315  1.00 91.54 175 B 1 
ATOM   2299 C CB    . ASN B 2 175 ? 2.177   18.941  14.967  1.00 93.39 175 B 1 
ATOM   2300 C CG    . ASN B 2 175 ? 3.266   19.974  14.721  1.00 88.22 175 B 1 
ATOM   2301 O OD1   . ASN B 2 175 ? 4.290   20.017  15.381  1.00 78.99 175 B 1 
ATOM   2302 N ND2   . ASN B 2 175 ? 3.043   20.861  13.778  1.00 76.85 175 B 1 
ATOM   2303 N N     . GLN B 2 176 ? 0.939   15.920  15.295  1.00 94.10 176 B 1 
ATOM   2304 C CA    . GLN B 2 176 ? -0.051  14.961  15.805  1.00 93.17 176 B 1 
ATOM   2305 C C     . GLN B 2 176 ? 0.607   13.900  16.691  1.00 91.20 176 B 1 
ATOM   2306 O O     . GLN B 2 176 ? 0.136   13.655  17.801  1.00 87.24 176 B 1 
ATOM   2307 C CB    . GLN B 2 176 ? -0.826  14.285  14.661  1.00 93.19 176 B 1 
ATOM   2308 C CG    . GLN B 2 176 ? -1.634  15.239  13.771  1.00 92.64 176 B 1 
ATOM   2309 C CD    . GLN B 2 176 ? -2.443  16.251  14.573  1.00 93.04 176 B 1 
ATOM   2310 O OE1   . GLN B 2 176 ? -3.241  15.929  15.428  1.00 85.73 176 B 1 
ATOM   2311 N NE2   . GLN B 2 176 ? -2.217  17.532  14.336  1.00 84.28 176 B 1 
ATOM   2312 N N     . LEU B 2 177 ? 1.769   13.366  16.301  1.00 88.37 177 B 1 
ATOM   2313 C CA    . LEU B 2 177 ? 2.512   12.400  17.108  1.00 84.43 177 B 1 
ATOM   2314 C C     . LEU B 2 177 ? 2.972   12.969  18.462  1.00 81.45 177 B 1 
ATOM   2315 O O     . LEU B 2 177 ? 3.163   12.229  19.432  1.00 74.77 177 B 1 
ATOM   2316 C CB    . LEU B 2 177 ? 3.714   11.910  16.285  1.00 81.31 177 B 1 
ATOM   2317 C CG    . LEU B 2 177 ? 4.506   10.768  16.948  1.00 76.22 177 B 1 
ATOM   2318 C CD1   . LEU B 2 177 ? 3.697   9.482   17.035  1.00 72.14 177 B 1 
ATOM   2319 C CD2   . LEU B 2 177 ? 5.774   10.477  16.151  1.00 71.68 177 B 1 
ATOM   2320 N N     . ARG B 2 178 ? 3.203   14.278  18.552  1.00 81.46 178 B 1 
ATOM   2321 C CA    . ARG B 2 178 ? 3.546   14.942  19.812  1.00 78.20 178 B 1 
ATOM   2322 C C     . ARG B 2 178 ? 2.338   15.085  20.732  1.00 76.46 178 B 1 
ATOM   2323 O O     . ARG B 2 178 ? 2.519   14.989  21.936  1.00 69.37 178 B 1 
ATOM   2324 C CB    . ARG B 2 178 ? 4.169   16.317  19.552  1.00 73.18 178 B 1 
ATOM   2325 C CG    . ARG B 2 178 ? 5.582   16.198  18.969  1.00 65.15 178 B 1 
ATOM   2326 C CD    . ARG B 2 178 ? 6.123   17.594  18.649  1.00 61.85 178 B 1 
ATOM   2327 N NE    . ARG B 2 178 ? 7.464   17.533  18.050  1.00 54.35 178 B 1 
ATOM   2328 C CZ    . ARG B 2 178 ? 8.256   18.560  17.834  1.00 48.63 178 B 1 
ATOM   2329 N NH1   . ARG B 2 178 ? 7.915   19.774  18.188  1.00 46.12 178 B 1 
ATOM   2330 N NH2   . ARG B 2 178 ? 9.411   18.390  17.260  1.00 42.74 178 B 1 
ATOM   2331 N N     . ASN B 2 179 ? 1.173   15.301  20.172  1.00 74.77 179 B 1 
ATOM   2332 C CA    . ASN B 2 179 ? -0.065  15.534  20.906  1.00 72.87 179 B 1 
ATOM   2333 C C     . ASN B 2 179 ? -0.729  14.241  21.405  1.00 70.80 179 B 1 
ATOM   2334 O O     . ASN B 2 179 ? -1.513  14.301  22.347  1.00 64.59 179 B 1 
ATOM   2335 C CB    . ASN B 2 179 ? -1.029  16.331  20.015  1.00 68.55 179 B 1 
ATOM   2336 C CG    . ASN B 2 179 ? -0.549  17.743  19.721  1.00 64.59 179 B 1 
ATOM   2337 O OD1   . ASN B 2 179 ? 0.322   18.308  20.369  1.00 59.54 179 B 1 
ATOM   2338 N ND2   . ASN B 2 179 ? -1.131  18.370  18.714  1.00 57.87 179 B 1 
ATOM   2339 N N     . GLN B 2 180 ? -0.396  13.084  20.804  1.00 69.99 180 B 1 
ATOM   2340 C CA    . GLN B 2 180 ? -0.886  11.766  21.255  1.00 66.22 180 B 1 
ATOM   2341 C C     . GLN B 2 180 ? -0.206  11.255  22.544  1.00 64.02 180 B 1 
ATOM   2342 O O     . GLN B 2 180 ? -0.431  10.109  22.934  1.00 57.47 180 B 1 
ATOM   2343 C CB    . GLN B 2 180 ? -0.717  10.748  20.126  1.00 60.01 180 B 1 
ATOM   2344 C CG    . GLN B 2 180 ? -1.760  10.907  18.995  1.00 55.43 180 B 1 
ATOM   2345 C CD    . GLN B 2 180 ? -1.588  9.844   17.908  1.00 51.64 180 B 1 
ATOM   2346 O OE1   . GLN B 2 180 ? -0.573  9.174   17.808  1.00 47.98 180 B 1 
ATOM   2347 N NE2   . GLN B 2 180 ? -2.569  9.659   17.059  1.00 46.65 180 B 1 
ATOM   2348 N N     . LYS B 2 181 ? 0.661   12.036  23.189  1.00 54.02 181 B 1 
ATOM   2349 C CA    . LYS B 2 181 ? 1.286   11.702  24.467  1.00 50.55 181 B 1 
ATOM   2350 C C     . LYS B 2 181 ? 0.495   12.230  25.651  1.00 47.09 181 B 1 
ATOM   2351 O O     . LYS B 2 181 ? -0.006  13.357  25.558  1.00 41.36 181 B 1 
ATOM   2352 C CB    . LYS B 2 181 ? 2.725   12.218  24.549  1.00 45.98 181 B 1 
ATOM   2353 C CG    . LYS B 2 181 ? 3.695   11.332  23.771  1.00 41.35 181 B 1 
ATOM   2354 C CD    . LYS B 2 181 ? 5.133   11.721  24.153  1.00 38.42 181 B 1 
ATOM   2355 C CE    . LYS B 2 181 ? 6.097   10.684  23.588  1.00 32.97 181 B 1 
ATOM   2356 N NZ    . LYS B 2 181 ? 7.441   10.814  24.208  1.00 30.56 181 B 1 
ATOM   2357 O OXT   . LYS B 2 181 ? 0.458   11.484  26.660  1.00 33.25 181 B 1 
HETATM 2358 P PG    . GTP C 3 .   ? -0.673  3.263   -8.229  1.00 88.97 1   C 1 
HETATM 2359 O O1G   . GTP C 3 .   ? 0.720   2.723   -8.063  1.00 78.65 1   C 1 
HETATM 2360 O O2G   . GTP C 3 .   ? -1.363  2.707   -9.434  1.00 77.16 1   C 1 
HETATM 2361 O O3G   . GTP C 3 .   ? -1.506  3.174   -6.966  1.00 79.39 1   C 1 
HETATM 2362 O O3B   . GTP C 3 .   ? -0.511  4.833   -8.559  1.00 90.88 1   C 1 
HETATM 2363 P PB    . GTP C 3 .   ? 0.187   5.949   -7.651  1.00 93.13 1   C 1 
HETATM 2364 O O1B   . GTP C 3 .   ? -0.837  6.588   -6.767  1.00 85.14 1   C 1 
HETATM 2365 O O2B   . GTP C 3 .   ? 1.392   5.398   -6.966  1.00 82.26 1   C 1 
HETATM 2366 O O3A   . GTP C 3 .   ? 0.628   7.035   -8.728  1.00 93.70 1   C 1 
HETATM 2367 P PA    . GTP C 3 .   ? 2.092   7.256   -9.302  1.00 93.96 1   C 1 
HETATM 2368 O O1A   . GTP C 3 .   ? 2.984   7.786   -8.229  1.00 83.32 1   C 1 
HETATM 2369 O O2A   . GTP C 3 .   ? 2.532   6.023   -10.030 1.00 81.85 1   C 1 
HETATM 2370 O "O5'" . GTP C 3 .   ? 1.835   8.444   -10.341 1.00 93.84 1   C 1 
HETATM 2371 C "C5'" . GTP C 3 .   ? 0.964   8.296   -11.442 1.00 93.54 1   C 1 
HETATM 2372 C "C4'" . GTP C 3 .   ? 1.304   9.340   -12.477 1.00 95.64 1   C 1 
HETATM 2373 O "O4'" . GTP C 3 .   ? 0.996   10.636  -11.982 1.00 96.36 1   C 1 
HETATM 2374 C "C3'" . GTP C 3 .   ? 2.777   9.350   -12.839 1.00 94.95 1   C 1 
HETATM 2375 O "O3'" . GTP C 3 .   ? 2.892   9.475   -14.237 1.00 93.27 1   C 1 
HETATM 2376 C "C2'" . GTP C 3 .   ? 3.331   10.586  -12.138 1.00 95.55 1   C 1 
HETATM 2377 O "O2'" . GTP C 3 .   ? 4.403   11.156  -12.833 1.00 93.82 1   C 1 
HETATM 2378 C "C1'" . GTP C 3 .   ? 2.122   11.503  -12.113 1.00 96.89 1   C 1 
HETATM 2379 N N9    . GTP C 3 .   ? 2.124   12.450  -10.991 1.00 97.47 1   C 1 
HETATM 2380 C C8    . GTP C 3 .   ? 2.312   12.183  -9.675  1.00 97.23 1   C 1 
HETATM 2381 N N7    . GTP C 3 .   ? 2.239   13.295  -8.948  1.00 97.57 1   C 1 
HETATM 2382 C C5    . GTP C 3 .   ? 1.997   14.308  -9.808  1.00 97.98 1   C 1 
HETATM 2383 C C6    . GTP C 3 .   ? 1.812   15.728  -9.646  1.00 98.01 1   C 1 
HETATM 2384 O O6    . GTP C 3 .   ? 1.846   16.306  -8.554  1.00 97.52 1   C 1 
HETATM 2385 N N1    . GTP C 3 .   ? 1.572   16.444  -10.780 1.00 97.86 1   C 1 
HETATM 2386 C C2    . GTP C 3 .   ? 1.522   15.855  -12.017 1.00 97.76 1   C 1 
HETATM 2387 N N2    . GTP C 3 .   ? 1.286   16.650  -13.084 1.00 97.12 1   C 1 
HETATM 2388 N N3    . GTP C 3 .   ? 1.691   14.541  -12.200 1.00 97.72 1   C 1 
HETATM 2389 C C4    . GTP C 3 .   ? 1.923   13.772  -11.120 1.00 97.89 1   C 1 
#
